# Supplementary material for: TUBB4A interacts with MYH9 to protect the nucleus during cell migration and promotes prostate cancer via GSK3β/β-catenin signalling
Source: Nat Commun. 2022 May 19;13:2792. doi: 10.1038/s41467-022-30409-1 (PMC9120517; doi:10.1038/s41467-022-30409-1)
Supplement: Supplementary file 11 — Source Data [file 41467_2022_30409_MOESM11_ESM.zip]

Archive with 96 entries (77 files):
- source-data/
- source-data/Figure 1/
- source-data/Figure 1/Fig. 1A.xlsx
- source-data/Figure 1/Fig. 1B.xlsx
- source-data/Figure 1/Fig. 1C.xlsx
- source-data/Figure 1/Fig. 1D.xlsx
- source-data/Figure 1/Fig. 1E.xlsx
- source-data/Figure 1/Fig. 1F.pdf
- source-data/Figure 1/Fig. 1H.xlsx
- source-data/Figure 1/Fig. 1I.xlsx
- source-data/Figure 1/Fig. 1J.xlsx
- source-data/Figure 2/
- source-data/Figure 2/Fig. 2A, 2E, 2I.pdf
- source-data/Figure 2/Fig. 2B.xlsx
- source-data/Figure 2/Fig. 2D.xlsx
- source-data/Figure 2/Fig. 2F.xlsx
- source-data/Figure 2/Fig. 2H.xlsx
- source-data/Figure 2/Fig. 2J.xlsx
- source-data/Figure 2/Fig. 2K.xlsx
- source-data/Figure 2/Fig. 2M.xlsx
- source-data/Figure 2/Fig. 2O.xlsx
- source-data/Figure 2/Fig. 2Q.xlsx
- source-data/Figure 2/Fig. 2S.xlsx
- source-data/Figure 3/
- source-data/Figure 3/Fig. 3C.xlsx
- source-data/Figure 3/Fig. 3E.xlsx
- source-data/Figure 3/Fig. 3G.xlsx
- source-data/Figure 3/Fig. 3I.xlsx
- source-data/Figure 3/Fig. 3K.xlsx
- source-data/Figure 3/Fig. 3N.xlsx
- source-data/Figure 3/Fig. 3O.xlsx
- source-data/Figure 4/
- source-data/Figure 4/Fig. 4B.xlsx
- source-data/Figure 4/Fig. 4C, 4D, 4G, 4H, 4I, 4J.pdf
- source-data/Figure 5/
- source-data/Figure 5/Fig. 5A-G.pdf
- source-data/Figure 6/
- source-data/Figure 6/Fig. 6C.xlsx
- source-data/Figure 6/Fig. 6E.xlsx
- source-data/Figure 6/Fig. 6G.xlsx
- source-data/Figure 6/Fig. 6I.xlsx
- source-data/Figure 6/Fig. 6K.xlsx
- source-data/Figure 7/
- source-data/Figure 7/Fig. 7C.xlsx
- source-data/Figure 7/Fig. 7D.xlsx
- source-data/Figure 7/Fig. 7I.xlsx
- source-data/Figure 7/Fig. 7J.xlsx
- source-data/Figure 7/Fig. 7M.xlsx
- source-data/Figure 8/
- source-data/Figure 8/Fig. 8C.xlsx
- source-data/Figure 8/Fig. 8E.xlsx
- source-data/Figure 8/Fig. 8G.xlsx
- source-data/Figure 8/Fig. 8H.xlsx
- source-data/Figure 9/
- source-data/Figure 9/Fig. 9B.xlsx
- source-data/Figure 9/Fig. 9C.xlsx
- source-data/Figure 9/Fig. 9F.xlsx
- source-data/Figure 9/Fig. 9G.xlsx
- source-data/Figure 9/Fig. 9I.xlsx
- source-data/Supplementary figure 10/
- source-data/Supplementary figure 10/Fig. S10D.xlsx
- source-data/Supplementary figure 10/Fig. S10E.xlsx
- source-data/Supplementary figure 11/
- source-data/Supplementary figure 11/Fig. S11B.xlsx
- source-data/Supplementary figure 11/Fig. S11D.xlsx
- source-data/Supplementary figure 2/
- source-data/Supplementary figure 2/Fig. S2A, 2E.pdf
- source-data/Supplementary figure 2/Fig. S2G.pdf
- source-data/Supplementary figure 3/
- source-data/Supplementary figure 3/Fig. S3D.xlsx
- source-data/Supplementary figure 4/
- source-data/Supplementary figure 4/Fig. S4A.pdf
- source-data/Supplementary figure 4/Fig. S4B.xlsx
- source-data/Supplementary figure 4/Fig. S4D.xlsx
- source-data/Supplementary figure 4/Fig. S4F.xlsx
- source-data/Supplementary figure 4/Fig. S4H.xlsx
- source-data/Supplementary figure 4/Fig. S4L.xlsx
- source-data/Supplementary figure 5/
- source-data/Supplementary figure 5/Fig. S5B.xlsx
- source-data/Supplementary figure 5/Fig. S5C.xlsx
- source-data/Supplementary figure 5/Fig. S5D.xlsx
- source-data/Supplementary figure 5/Fig. S5E.xlsx
- source-data/Supplementary figure 5/Fig. S5G.xlsx
- source-data/Supplementary figure 5/Fig. S5H.xlsx
- source-data/Supplementary figure 5/Fig. S5I.xlsx
- source-data/Supplementary figure 5/Fig. S5J.xlsx
- source-data/Supplementary figure 7/
- source-data/Supplementary figure 7/Fig. S7D.xlsx
- source-data/Supplementary figure 8/
- source-data/Supplementary figure 8/Fig. S8G, 8I.pdf
- source-data/Supplementary figure 8/Fig. S8H.xlsx
- source-data/Supplementary figure 8/Fig. S8J.xlsx
- source-data/Supplementary figure 9/
- source-data/Supplementary figure 9/Fig. S9D.xlsx
- source-data/Supplementary figure 9/Fig. S9E.xlsx
- source-data/Supplementary Information sheet.xlsx
