# Supplementary material for: TUBB4A interacts with MYH9 to protect the nucleus during cell migration and promotes prostate cancer via GSK3β/β-catenin signalling
Source: Nat Commun. 2022 May 19;13:2792. doi: 10.1038/s41467-022-30409-1 (PMC9120517; doi:10.1038/s41467-022-30409-1)
Supplement: Supplementary file 11 — Source Data [file 41467_2022_30409_MOESM11_ESM.zip › source-data/Figure 1/Fig. 1A.xlsx]

## Sheet: Ark1
Expression of TUBB4 in PRAD based on Sample types
TCGA samples	Series 1
	low	q1	median	q3	high
Normal	0.318	0.811	1.226	1.684	3.065
(n=52)
Primary tumor	0.552	2.327	3.737	5.98	13.156
(n=497)
