# Supplementary material for: TUBB4A interacts with MYH9 to protect the nucleus during cell migration and promotes prostate cancer via GSK3β/β-catenin signalling
Source: Nat Commun. 2022 May 19;13:2792. doi: 10.1038/s41467-022-30409-1 (PMC9120517; doi:10.1038/s41467-022-30409-1)
Supplement: Supplementary file 11 — Source Data [file 41467_2022_30409_MOESM11_ESM.zip › source-data/Figure 1/Fig. 1B.xlsx]

## Sheet: Ark1
Expression of TUBB4 in PRAD based on patient's gleason score
TCGA samples	Series 1
	low	q1	median	q3	high
Normal	0.318	0.811	1.226	1.684	3.065
(n=52)
Gleason score 6	0.898	2.944	4.814	7.683	15.331
(n=45)
Gleason score 7	0.73	2.445	3.894	6.029	12.803
(n=247)
Gleason score 8	0.651	1.999	3.259	5.005	11.737
(n=64)
Gleason score 9	0.552	2.172	3.512	5.616	12.907
(n=136)
Gleason score 10	1.288	2.838	3.71	4.157	4.431
(n=4)
