# Supplementary material for: TUBB4A interacts with MYH9 to protect the nucleus during cell migration and promotes prostate cancer via GSK3β/β-catenin signalling
Source: Nat Commun. 2022 May 19;13:2792. doi: 10.1038/s41467-022-30409-1 (PMC9120517; doi:10.1038/s41467-022-30409-1)
Supplement: Supplementary file 11 — Source Data [file 41467_2022_30409_MOESM11_ESM.zip › source-data/Figure 1/Fig. 1C.xlsx]

## Sheet: TUBB4A
Expression of TUBB4 in PRAD based on patient's race
TCGA samples	Series 1
	low	q1	median	q3	high
Normal	0.318	0.811	1.226	1.684	3.065
(n=52)
European American	0.843	1.877	2.85	5.413	12.47
(n=147)
African American	0.73	2.1	6.014	11.175	14.933
(n=6)
