# Supplementary material for: TUBB4A interacts with MYH9 to protect the nucleus during cell migration and promotes prostate cancer via GSK3β/β-catenin signalling
Source: Nat Commun. 2022 May 19;13:2792. doi: 10.1038/s41467-022-30409-1 (PMC9120517; doi:10.1038/s41467-022-30409-1)
Supplement: Supplementary file 11 — Source Data [file 41467_2022_30409_MOESM11_ESM.zip › source-data/Figure 1/Fig. 1D.xlsx]

## Sheet: Ark1
Promoter methylation level of TUBB4A in PRAD
TCGA samples	Series 1
	low	q1	median	q3	high
Normal	0.641	0.658	0.667	0.677	0.698
(n=50)
European American	0.607	0.653	0.67	0.682	0.726
(n=148)
African American	0.57	0.613	0.65	0.664	0.725
(n=7)
