# Supplementary material for: TUBB4A interacts with MYH9 to protect the nucleus during cell migration and promotes prostate cancer via GSK3β/β-catenin signalling
Source: Nat Commun. 2022 May 19;13:2792. doi: 10.1038/s41467-022-30409-1 (PMC9120517; doi:10.1038/s41467-022-30409-1)
Supplement: Supplementary file 11 — Source Data [file 41467_2022_30409_MOESM11_ESM.zip › source-data/Figure 1/Fig. 1E.xlsx]

## Sheet: plot (Regression Line)
TCGA Sample Id	TUBB4A: Methylation (HM450)	TUBB4A: mRNA expression (RNA Seq V2 RSEM) (log2)
TCGA-2A-A8VL-01	0.116645	6.66451
TCGA-2A-A8VO-01	0.247152	7.99557
TCGA-2A-A8VT-01	0.098086	9.24552
TCGA-2A-A8VV-01	0.143755	8.839
TCGA-2A-A8VX-01	0.195393	7.09319
TCGA-2A-A8W1-01	0.150168	7.71188
TCGA-2A-A8W3-01	0.102473	7.92662
TCGA-2A-AAYF-01	0.11544	8.57423
TCGA-2A-AAYO-01	0.074766	8.23862
TCGA-2A-AAYU-01	0.107702	7.09477
TCGA-4L-AA1F-01	0.126312	6.05952
TCGA-CH-5737-01	0.311442	7.57677
TCGA-CH-5738-01	0.106002	7.26908
TCGA-CH-5739-01	0.095044	5.6801
TCGA-CH-5740-01	0.085671	8.63831
TCGA-CH-5741-01	0.129709	5.88313
TCGA-CH-5743-01	0.090365	5.1093
TCGA-CH-5744-01	0.146476	6.35457
TCGA-CH-5745-01	0.166721	5.0207
TCGA-CH-5746-01	0.080607	8.43306
TCGA-CH-5748-01	0.143617	7.3928
TCGA-CH-5750-01	0.296696	5.80232
TCGA-CH-5751-01	0.185358	6.58577
TCGA-CH-5752-01	0.05672	10.2778
TCGA-CH-5753-01	0.129738	5.25835
TCGA-CH-5754-01	0.106476	8.45298
TCGA-CH-5761-01	0.113463	6.26737
TCGA-CH-5762-01	0.183897	5.8816
TCGA-CH-5763-01	0.092282	5.70198
TCGA-CH-5764-01	0.118043	5.22877
TCGA-CH-5765-01	0.209431	7.78191
TCGA-CH-5766-01	0.072328	6.3358
TCGA-CH-5767-01	0.326082	8.36724
TCGA-CH-5768-01	0.203847	5.66943
TCGA-CH-5769-01	0.096466	5.1503
TCGA-CH-5771-01	0.203167	6.22949
TCGA-CH-5772-01	0.50291	7.49375
TCGA-CH-5788-01	0.087995	6.81447
TCGA-CH-5789-01	0.108798	5.76179
TCGA-CH-5790-01	0.148842	6.42546
TCGA-CH-5791-01	0.161074	6.42714
TCGA-CH-5792-01	0.213028	5.47726
TCGA-CH-5794-01	0.131982	6.15754
TCGA-EJ-5494-01	0.079418	11.0528
TCGA-EJ-5495-01	0.114576	5.04727
TCGA-EJ-5496-01	0.139024	6.38082
TCGA-EJ-5497-01	0.132977	5.8229
TCGA-EJ-5498-01	0.123178	4.65464
TCGA-EJ-5499-01	0.119789	6.3759
TCGA-EJ-5501-01	0.089813	7.80649
TCGA-EJ-5502-01	0.141631	6.25397
TCGA-EJ-5503-01	0.092131	5.38561
TCGA-EJ-5504-01	0.171074	7.13236
TCGA-EJ-5505-01	0.079781	9.03027
TCGA-EJ-5506-01	0.129684	5.2411
TCGA-EJ-5507-01	0.153235	7.07934
TCGA-EJ-5508-01	0.132945	6.88672
TCGA-EJ-5509-01	0.151299	8.47051
TCGA-EJ-5510-01	0.143923	5.30232
TCGA-EJ-5511-01	0.131904	4.41
TCGA-EJ-5512-01	0.08945	8.14612
TCGA-EJ-5514-01	0.072752	5.08254
TCGA-EJ-5515-01	0.142382	5.20944
TCGA-EJ-5516-01	0.159738	5.48266
TCGA-EJ-5517-01	0.138255	7.86612
TCGA-EJ-5518-01	0.137125	5.78656
TCGA-EJ-5519-01	0.072345	7.3446
TCGA-EJ-5521-01	0.13058	6.94216
TCGA-EJ-5522-01	0.082127	5.93374
TCGA-EJ-5524-01	0.21451	4.41929
TCGA-EJ-5525-01	0.136072	4.78768
TCGA-EJ-5526-01	0.195766	4.88231
TCGA-EJ-5527-01	0.249117	4.8444
TCGA-EJ-5530-01	0.105899	7.58546
TCGA-EJ-5531-01	0.147826	8.22558
TCGA-EJ-5532-01	0.082423	8.16909
TCGA-EJ-5542-01	0.160354	5.10881
TCGA-EJ-7115-01	0.353415	5.54291
TCGA-EJ-7123-01	0.187492	6.84128
TCGA-EJ-7125-01	0.867519	5.54771
TCGA-EJ-7218-01	0.211028	7.86432
TCGA-EJ-7312-01	0.238237	8.1624
TCGA-EJ-7314-01	0.107178	8.58862
TCGA-EJ-7315-01	0.214903	5.68496
TCGA-EJ-7317-01	0.146803	8.83612
TCGA-EJ-7318-01	0.252378	7.94836
TCGA-EJ-7321-01	0.147127	5.72761
TCGA-EJ-7325-01	0.577229	8.03454
TCGA-EJ-7327-01	0.181387	6.44507
TCGA-EJ-7328-01	0.138975	5.74683
TCGA-EJ-7330-01	0.132835	7.03132
TCGA-EJ-7331-01	0.198687	5.68471
TCGA-EJ-7781-01	0.116632	7.50328
TCGA-EJ-7782-01	0.15091	5.30253
TCGA-EJ-7783-01	0.182644	4.8727
TCGA-EJ-7784-01	0.246522	6.00801
TCGA-EJ-7785-01	0.187407	6.26974
TCGA-EJ-7786-01	0.158194	7.2771
TCGA-EJ-7788-01	0.163335	6.64688
TCGA-EJ-7789-01	0.28286	6.91863
TCGA-EJ-7791-01	0.148124	5.51899
TCGA-EJ-7792-01	0.199864	7.01724
TCGA-EJ-7793-01	0.110658	6.00617
TCGA-EJ-7794-01	0.174172	5.81638
TCGA-EJ-7797-01	0.131369	8.79292
TCGA-EJ-8468-01	0.13047	6.18342
TCGA-EJ-8469-01	0.127739	6.9617
TCGA-EJ-8470-01	0.11833	5.93527
TCGA-EJ-8472-01	0.568223	6.72395
TCGA-EJ-8474-01	0.359988	5.94937
TCGA-EJ-A46B-01	0.216546	5.96337
TCGA-EJ-A46D-01	0.117767	6.92139
TCGA-EJ-A46E-01	0.119618	4.09378
TCGA-EJ-A46F-01	0.135314	7.72643
TCGA-EJ-A46G-01	0.15005	7.60411
TCGA-EJ-A46H-01	0.110811	4.60204
TCGA-EJ-A46I-01	0.149267	6.67748
TCGA-EJ-A65B-01	0.090224	7.40852
TCGA-EJ-A65D-01	0.094187	8.55556
TCGA-EJ-A65E-01	0.096996	5.69475
TCGA-EJ-A65F-01	0.213935	5.47224
TCGA-EJ-A65G-01	0.110955	6.77397
TCGA-EJ-A65J-01	0.173206	7.85206
TCGA-EJ-A65M-01	0.146101	7.09621
TCGA-EJ-A6RA-01	0.248161	7.29263
TCGA-EJ-A6RC-01	0.172147	7.48535
TCGA-EJ-A7NF-01	0.13778	7.66056
TCGA-EJ-A7NG-01	0.097499	6.58718
TCGA-EJ-A7NH-01	0.108394	7.42553
TCGA-EJ-A7NJ-01	0.10016	6.16152
TCGA-EJ-A7NK-01	0.114658	6.31825
TCGA-EJ-A7NM-01	0.203187	6.45799
TCGA-EJ-A7NN-01	0.142297	6.62272
TCGA-EJ-A8FN-01	0.238838	7.47375
TCGA-EJ-A8FO-01	0.091715	6.78357
TCGA-EJ-A8FP-01	0.096878	5.84524
TCGA-EJ-A8FS-01	0.101634	6.86415
TCGA-EJ-A8FU-01	0.101126	5.93294
TCGA-EJ-AB20-01	0.067113	6.18477
TCGA-EJ-AB27-01	0.07753	7.20372
TCGA-FC-7708-01	0.116324	6.18545
TCGA-FC-7961-01	0.482842	5.95943
TCGA-FC-A4JI-01	0.170138	6.26015
TCGA-FC-A5OB-01	0.26532	5.23514
TCGA-FC-A66V-01	0.124098	6.85763
TCGA-FC-A6HD-01	0.107378	7.59816
TCGA-FC-A8O0-01	0.099647	6.87277
TCGA-G9-6329-01	0.26581	6.71212
TCGA-G9-6332-01	0.173166	7.30809
TCGA-G9-6333-01	0.257369	5.72542
TCGA-G9-6336-01	0.136662	7.35672
TCGA-G9-6338-01	0.117201	9.15708
TCGA-G9-6339-01	0.13253	6.4627
TCGA-G9-6342-01	0.132021	5.26718
TCGA-G9-6343-01	0.123327	8.70594
TCGA-G9-6347-01	0.136681	8.59116
TCGA-G9-6348-01	0.210188	5.65169
TCGA-G9-6351-01	0.160462	7.00429
TCGA-G9-6353-01	0.20661	7.05275
TCGA-G9-6354-01	0.171979	7.47608
TCGA-G9-6356-01	0.153139	7.35478
TCGA-G9-6361-01	0.256695	6.36546
TCGA-G9-6362-01	0.117102	8.57747
TCGA-G9-6363-01	0.139045	7.53134
TCGA-G9-6364-01	0.129266	7.14301
TCGA-G9-6365-01	0.144021	9.20635
TCGA-G9-6366-01	0.270551	5.68798
TCGA-G9-6367-01	0.114456	6.44093
TCGA-G9-6369-01	0.138962	9.23305
TCGA-G9-6370-01	0.182037	5.91807
TCGA-G9-6371-01	0.22445	7.12911
TCGA-G9-6373-01	0.134608	7.52833
TCGA-G9-6377-01	0.146228	6.31895
TCGA-G9-6378-01	0.1045	8.36188
TCGA-G9-6379-01	0.109924	8.91983
TCGA-G9-6384-01	0.121901	7.22254
TCGA-G9-6385-01	0.128569	7.49842
TCGA-G9-6494-01	0.312661	6.71489
TCGA-G9-6496-01	0.188577	7.74201
TCGA-G9-6498-01	0.092769	11.2171
TCGA-G9-6499-01	0.158475	8.72688
TCGA-G9-7509-01	0.150453	7.36408
TCGA-G9-7510-01	0.192741	6.43942
TCGA-G9-7519-01	0.130171	7.79095
TCGA-G9-7521-01	0.175628	5.87318
TCGA-G9-7522-01	0.099582	7.39458
TCGA-G9-7523-01	0.271295	5.46173
TCGA-G9-7525-01	0.217905	6.54068
TCGA-G9-A9S0-01	0.101814	7.58595
TCGA-G9-A9S4-01	0.079337	10.0352
TCGA-G9-A9S7-01	0.07291	8.49139
TCGA-H9-7775-01	0.266939	5.45212
TCGA-H9-A6BX-01	0.158136	5.40118
TCGA-H9-A6BY-01	0.096243	9.18359
TCGA-HC-7075-01	0.19792	7.39112
TCGA-HC-7077-01	0.335471	4.48208
TCGA-HC-7078-01	0.131901	7.90056
TCGA-HC-7079-01	0.249482	4.26766
TCGA-HC-7080-01	0.207988	6.65184
TCGA-HC-7081-01	0.203358	6.4862
TCGA-HC-7209-01	0.13097	7.73948
TCGA-HC-7210-01	0.160556	5.23983
TCGA-HC-7211-01	0.224648	6.22697
TCGA-HC-7212-01	0.209248	6.73492
TCGA-HC-7213-01	0.166458	5.60849
TCGA-HC-7230-01	0.095258	8.56736
TCGA-HC-7231-01	0.237755	5.52297
TCGA-HC-7232-01	0.564362	5.82826
TCGA-HC-7233-01	0.290205	5.67567
TCGA-HC-7736-01	0.155264	4.65821
TCGA-HC-7737-01	0.150424	5.85878
TCGA-HC-7738-01	0.169329	7.68027
TCGA-HC-7740-01	0.185326	5.73361
TCGA-HC-7742-01	0.117645	6.50473
TCGA-HC-7744-01	0.144508	4.77687
TCGA-HC-7745-01	0.101832	7.51784
TCGA-HC-7747-01	0.119001	8.60458
TCGA-HC-7748-01	0.17115	5.02384
TCGA-HC-7749-01	0.329189	4.49005
TCGA-HC-7750-01	0.138643	6.82319
TCGA-HC-7752-01	0.11942	9.01105
TCGA-HC-7817-01	0.116172	6.01092
TCGA-HC-7818-01	0.15335	7.60525
TCGA-HC-7819-01	0.24855	5.78311
TCGA-HC-7820-01	0.134188	7.66054
TCGA-HC-7821-01	0.183012	6.59397
TCGA-HC-8213-01	0.165398	6.53325
TCGA-HC-8216-01	0.092811	6.6696
TCGA-HC-8256-01	0.18441	6.32207
TCGA-HC-8257-01	0.096826	8.64095
TCGA-HC-8258-01	0.146331	5.61425
TCGA-HC-8259-01	0.122988	7.04263
TCGA-HC-8260-01	0.09922	6.37718
TCGA-HC-8261-01	0.086183	9.38977
TCGA-HC-8262-01	0.157346	5.3497
TCGA-HC-8264-01	0.173876	6.5224
TCGA-HC-8265-01	0.117802	6.3482
TCGA-HC-8266-01	0.276544	5.27886
TCGA-HC-A48F-01	0.208652	6.40339
TCGA-HC-A4ZV-01	0.102753	7.81522
TCGA-HC-A631-01	0.154063	5.73903
TCGA-HC-A632-01	0.126113	4.1012
TCGA-HC-A6AL-01	0.145245	7.97538
TCGA-HC-A6AN-01	0.517678	7.42846
TCGA-HC-A6AO-01	0.255405	8.18538
TCGA-HC-A6AP-01	0.09129	8.09848
TCGA-HC-A6AQ-01	0.142752	7.8721
TCGA-HC-A6AS-01	0.225239	7.56954
TCGA-HC-A6HX-01	0.125866	7.27152
TCGA-HC-A6HY-01	0.089024	7.65207
TCGA-HC-A76W-01	0.316865	6.29799
TCGA-HC-A76X-01	0.225138	7.00326
TCGA-HC-A8CY-01	0.332957	6.8267
TCGA-HC-A8D0-01	0.150971	6.13205
TCGA-HC-A8D1-01	0.139732	6.1264
TCGA-HC-A9TE-01	0.094633	6.79586
TCGA-HC-A9TH-01	0.103428	6.23885
TCGA-HI-7168-01	0.253851	8.57745
TCGA-HI-7169-01	0.202858	6.83108
TCGA-HI-7170-01	0.170152	6.4398
TCGA-HI-7171-01	0.159526	6.49491
TCGA-J4-8198-01	0.198139	6.77168
TCGA-J4-8200-01	0.169727	7.83018
TCGA-J4-A67K-01	0.119419	8.25411
TCGA-J4-A67L-01	0.139619	7.37842
TCGA-J4-A67M-01	0.440465	6.58512
TCGA-J4-A67N-01	0.121349	7.25154
TCGA-J4-A67O-01	0.133423	8.36333
TCGA-J4-A67Q-01	0.28739	7.67415
TCGA-J4-A67R-01	0.120837	8.4243
TCGA-J4-A67S-01	0.131219	8.45244
TCGA-J4-A67T-01	0.224147	6.35462
TCGA-J4-A6G1-01	0.125006	5.26599
TCGA-J4-A6G3-01	0.148201	5.88556
TCGA-J4-A6M7-01	0.098026	9.80277
TCGA-J4-A83I-01	0.517221	5.80052
TCGA-J4-A83J-01	0.464918	7.31837
TCGA-J4-A83K-01	0.099719	8.8506
TCGA-J4-A83L-01	0.070729	8.29569
TCGA-J4-A83M-01	0.151024	6.36937
TCGA-J4-A83N-01	0.163131	6.53772
TCGA-J4-AATV-01	0.124906	7.11449
TCGA-J4-AATZ-01	0.120306	6.1025
TCGA-J4-AAU2-01	0.070369	8.79424
TCGA-J9-A52B-01	0.102592	9.22249
TCGA-J9-A52C-01	0.306959	5.72726
TCGA-J9-A52D-01	0.125652	7.15045
TCGA-J9-A52E-01	0.159836	6.53774
TCGA-J9-A8CK-01	0.099297	7.95681
TCGA-J9-A8CL-01	0.337568	7.10152
TCGA-J9-A8CM-01	0.157307	6.11256
TCGA-J9-A8CN-01	0.294143	8.3047
TCGA-J9-A8CP-01	0.157441	6.98396
TCGA-KC-A4BL-01	0.13455	5.3523
TCGA-KC-A4BN-01	0.104087	7.65501
TCGA-KC-A4BR-01	0.11014	7.76292
TCGA-KC-A4BV-01	0.126189	4.64022
TCGA-KC-A7F3-01	0.215744	7.38811
TCGA-KC-A7F5-01	0.129348	8.34055
TCGA-KC-A7F6-01	0.166396	8.98867
TCGA-KC-A7FA-01	0.115681	8.65027
TCGA-KC-A7FD-01	0.224614	7.43247
TCGA-KC-A7FE-01	0.154515	7.17519
TCGA-KK-A59V-01	0.243617	6.18423
TCGA-KK-A59X-01	0.237397	6.72053
TCGA-KK-A59Y-01	0.121976	5.37218
TCGA-KK-A59Z-01	0.490263	6.47935
TCGA-KK-A5A1-01	0.119473	7.81925
TCGA-KK-A6DY-01	0.134956	5.78339
TCGA-KK-A6E0-01	0.114268	7.01331
TCGA-KK-A6E1-01	0.086915	5.41203
TCGA-KK-A6E2-01	0.271432	5.10376
TCGA-KK-A6E3-01	0.113302	7.64741
TCGA-KK-A6E4-01	0.177795	8.32903
TCGA-KK-A6E5-01	0.142699	6.53407
TCGA-KK-A6E6-01	0.404455	5.75568
TCGA-KK-A6E7-01	0.518866	6.73202
TCGA-KK-A6E8-01	0.24967	5.97447
TCGA-KK-A7AP-01	0.60722	5.5408
TCGA-KK-A7AQ-01	0.158713	8.35013
TCGA-KK-A7AU-01	0.1562	7.34257
TCGA-KK-A7AV-01	0.137135	9.40751
TCGA-KK-A7AW-01	0.238084	7.98524
TCGA-KK-A7AY-01	0.162282	7.83925
TCGA-KK-A7AZ-01	0.233107	7.06516
TCGA-KK-A7B0-01	0.266537	7.76817
TCGA-KK-A7B1-01	0.153124	7.0727
TCGA-KK-A7B2-01	0.143074	6.98746
TCGA-KK-A7B3-01	0.107222	9.48566
TCGA-KK-A7B4-01	0.21578	6.67315
TCGA-KK-A8I4-01	0.087354	5.95178
TCGA-KK-A8I5-01	0.195807	6.13592
TCGA-KK-A8I6-01	0.277192	5.7768
TCGA-KK-A8I7-01	0.129158	6.5556
TCGA-KK-A8I8-01	0.119854	7.26771
TCGA-KK-A8I9-01	0.237007	7.56369
TCGA-KK-A8IA-01	0.291048	7.26064
TCGA-KK-A8IB-01	0.083286	8.60136
TCGA-KK-A8IC-01	0.125297	7.08734
TCGA-KK-A8ID-01	0.24853	7.09495
TCGA-KK-A8IF-01	0.466263	7.32263
TCGA-KK-A8IG-01	0.240514	6.02291
TCGA-KK-A8IH-01	0.208718	6.96868
TCGA-KK-A8II-01	0.140526	8.27959
TCGA-KK-A8IJ-01	0.166203	6.78445
TCGA-KK-A8IK-01	0.308683	7.26976
TCGA-KK-A8IL-01	0.117091	7.08201
TCGA-KK-A8IM-01	0.111825	6.35504
TCGA-M7-A71Y-01	0.1385	6.71868
TCGA-M7-A71Z-01	0.094213	11.0346
TCGA-M7-A720-01	0.156502	6.12689
TCGA-M7-A721-01	0.255386	6.73045
TCGA-M7-A722-01	0.239188	8.44542
TCGA-M7-A723-01	0.10493	7.36463
TCGA-M7-A724-01	0.451199	7.88585
TCGA-M7-A725-01	0.172268	6.66771
TCGA-MG-AAMC-01	0.055895	7.87028
TCGA-QU-A6IL-01	0.115607	7.78704
TCGA-QU-A6IM-01	0.104708	8.50459
TCGA-QU-A6IN-01	0.18146	7.6248
TCGA-QU-A6IO-01	0.105591	8.90093
TCGA-QU-A6IP-01	0.148278	6.98921
TCGA-SU-A7E7-01	0.15315	6.8293
TCGA-TK-A8OK-01	0.113584	6.68914
TCGA-TP-A8TT-01	0.307054	5.46152
TCGA-TP-A8TV-01	0.128891	8.21851
TCGA-V1-A8MF-01	0.124784	7.05889
TCGA-V1-A8MG-01	0.091532	8.08585
TCGA-V1-A8MJ-01	0.116427	6.67202
TCGA-V1-A8MK-01	0.100762	8.1226
TCGA-V1-A8ML-01	0.203131	7.9344
TCGA-V1-A8MM-01	0.132862	7.0656
TCGA-V1-A8MU-01	0.11312	6.63217
TCGA-V1-A8WL-01	0.198814	6.37387
TCGA-V1-A8WN-01	0.068362	7.02431
TCGA-V1-A8WS-01	0.08145	8.34086
TCGA-V1-A8WV-01	0.124717	7.7355
TCGA-V1-A8WW-01	0.098358	8.3314
TCGA-V1-A8X3-01	0.359468	6.60706
TCGA-V1-A9O5-01	0.410284	7.33168
TCGA-V1-A9O5-06	0.152056	8.20495
TCGA-V1-A9O7-01	0.077544	6.42817
TCGA-V1-A9O9-01	0.123927	6.92061
TCGA-V1-A9OA-01	0.137733	5.5534
TCGA-V1-A9OF-01	0.053297	9.74415
TCGA-V1-A9OH-01	0.134489	5.03155
TCGA-V1-A9OL-01	0.10401	6.64667
TCGA-V1-A9OQ-01	0.105132	7.17938
TCGA-V1-A9OT-01	0.073029	9.76985
TCGA-V1-A9OX-01	0.108172	8.07621
TCGA-V1-A9OY-01	0.078068	8.98598
TCGA-V1-A9Z7-01	0.063912	11.3899
TCGA-V1-A9Z8-01	0.103692	5.22178
TCGA-V1-A9Z9-01	0.137937	6.85507
TCGA-V1-A9ZG-01	0.295241	6.69277
TCGA-V1-A9ZI-01	0.168371	7.3556
TCGA-V1-A9ZK-01	0.125806	6.52608
TCGA-V1-A9ZR-01	0.075446	6.01717
TCGA-VN-A88I-01	0.271321	5.77077
TCGA-VN-A88K-01	0.110731	5.74193
TCGA-VN-A88L-01	0.108806	8.80781
TCGA-VN-A88M-01	0.094264	8.76651
TCGA-VN-A88N-01	0.220091	6.57488
TCGA-VN-A88O-01	0.172827	8.30332
TCGA-VN-A88P-01	0.161697	6.96789
TCGA-VN-A88Q-01	0.084491	8.12975
TCGA-VN-A88R-01	0.115667	7.32496
TCGA-VN-A943-01	0.068644	9.82481
TCGA-VP-A872-01	0.213499	6.51086
TCGA-VP-A875-01	0.243702	6.16788
TCGA-VP-A876-01	0.109537	7.03866
TCGA-VP-A878-01	0.097352	7.04811
TCGA-VP-A879-01	0.145893	6.75584
TCGA-VP-A87B-01	0.117953	8.25177
TCGA-VP-A87C-01	0.112578	4.7346
TCGA-VP-A87D-01	0.073062	9.07586
TCGA-VP-A87E-01	0.094208	8.11581
TCGA-VP-A87H-01	0.147244	6.25632
TCGA-VP-A87J-01	0.206316	6.40863
TCGA-VP-A87K-01	0.123592	8.21885
TCGA-VP-AA1N-01	0.331033	7.78785
TCGA-WW-A8ZI-01	0.119807	8.80065
TCGA-X4-A8KQ-01	0.174158	7.39835
TCGA-X4-A8KS-01	0.121051	8.94293
TCGA-XA-A8JR-01	0.087443	9.31594
TCGA-XJ-A83F-01	0.112362	8.04048
TCGA-XJ-A83G-01	0.149005	8.52575
TCGA-XJ-A83H-01	0.170877	6.59776
TCGA-XJ-A9DI-01	0.119124	5.76231
TCGA-XJ-A9DK-01	0.11293	6.25129
TCGA-XJ-A9DQ-01	0.089351	6.90744
TCGA-XJ-A9DX-01	0.098558	6.99805
TCGA-XK-AAIR-01	0.07467	5.6444
TCGA-XK-AAIV-01	0.064497	6.80973
TCGA-XK-AAIW-01	0.080596	6.64035
TCGA-XK-AAJ3-01	0.074903	9.90472
TCGA-XK-AAJA-01	0.143268	7.17254
TCGA-XK-AAJP-01	0.488016	6.90364
TCGA-XK-AAJR-01	0.123223	6.57734
TCGA-XK-AAJT-01	0.116713	8.19756
TCGA-XK-AAJU-01	0.062642	5.8691
TCGA-XK-AAK1-01	0.090066	7.42214
TCGA-XQ-A8TA-01	0.170061	6.70236
TCGA-XQ-A8TB-01	0.26694	6.97307
TCGA-Y6-A8TL-01	0.177798	7.66396
TCGA-Y6-A9XI-01	0.270497	6.59349
TCGA-YJ-A8SW-01	0.073308	10.6203
TCGA-YL-A8HJ-01	0.152143	5.58356
TCGA-YL-A8HK-01	0.075558	8.1672
TCGA-YL-A8HL-01	0.087982	8.10076
TCGA-YL-A8HM-01	0.570605	6.22902
TCGA-YL-A8HO-01	0.154595	6.86278
TCGA-YL-A8S8-01	0.199872	8.14863
TCGA-YL-A8S9-01	0.18293	6.72064
TCGA-YL-A8SA-01	0.318375	6.54374
TCGA-YL-A8SB-01	0.092401	8.42709
TCGA-YL-A8SC-01	0.077103	5.55652
TCGA-YL-A8SF-01	0.38162	5.15536
TCGA-YL-A8SH-01	0.104308	7.34218
TCGA-YL-A8SI-01	0.092017	7.6409
TCGA-YL-A8SJ-01	0.198586	5.94789
TCGA-YL-A8SK-01	0.136539	5.96328
TCGA-YL-A8SL-01	0.101852	7.46541
TCGA-YL-A8SO-01	0.208628	6.63227
TCGA-YL-A8SP-01	0.086233	9.87247
TCGA-YL-A8SQ-01	0.514547	8.46024
TCGA-YL-A8SR-01	0.264974	6.38685
TCGA-YL-A9WH-01	0.127954	7.48686
TCGA-YL-A9WI-01	0.219225	7.22906
TCGA-YL-A9WJ-01	0.159992	7.80749
TCGA-YL-A9WK-01	0.099652	9.60472
TCGA-YL-A9WL-01	0.064003	8.62574
TCGA-YL-A9WX-01	0.100246	5.77076
TCGA-YL-A9WY-01	0.08917	6.29336
TCGA-ZG-A8QW-01	0.09478	9.20001
TCGA-ZG-A8QX-01	0.330242	7.75546
TCGA-ZG-A8QY-01	0.157264	8.47564
TCGA-ZG-A8QZ-01	0.199022	5.95171
TCGA-ZG-A9KY-01	0.074818	9.05078
TCGA-ZG-A9L0-01	0.096689	6.52399
TCGA-ZG-A9L1-01	0.076685	6.22843
TCGA-ZG-A9L2-01	0.085618	8.0903
TCGA-ZG-A9L4-01	0.314418	6.26763
TCGA-ZG-A9L5-01	0.233273	8.23976
TCGA-ZG-A9L6-01	0.132247	6.76682
TCGA-ZG-A9L9-01	0.090326	7.24365
TCGA-ZG-A9LB-01	0.447906	6.89936
TCGA-ZG-A9LM-01	0.166293	6.28731
TCGA-ZG-A9LN-01	0.228762	6.11419
TCGA-ZG-A9LS-01	0.092501	6.10605
TCGA-ZG-A9LU-01	0.086549	7.65502
TCGA-ZG-A9LY-01	0.075824	5.91986
TCGA-ZG-A9LZ-01	0.12076	6.69456
TCGA-ZG-A9M4-01	0.124438	6.8814
TCGA-ZG-A9MC-01	0.067859	6.84065
TCGA-ZG-A9N3-01	0.087538	5.96958
TCGA-ZG-A9ND-01	0.060236	7.92761
TCGA-ZG-A9NI-01	0.095373	9.01409
TCGA-2A-A8VL-01	0.116645	6.66451
TCGA-2A-A8VO-01	0.247152	7.99557
TCGA-2A-A8VT-01	0.098086	9.24552
TCGA-2A-A8VV-01	0.143755	8.839
TCGA-2A-A8W1-01	0.150168	7.71188
TCGA-2A-A8W3-01	0.102473	7.92662
TCGA-CH-5737-01	0.311442	7.57677
TCGA-CH-5738-01	0.106002	7.26908
TCGA-CH-5739-01	0.095044	5.6801
TCGA-CH-5740-01	0.085671	8.63831
TCGA-CH-5741-01	0.129709	5.88313
TCGA-CH-5743-01	0.090365	5.1093
TCGA-CH-5744-01	0.146476	6.35457
TCGA-CH-5746-01	0.080607	8.43306
TCGA-CH-5748-01	0.143617	7.3928
TCGA-CH-5750-01	0.296696	5.80232
TCGA-CH-5751-01	0.185358	6.58577
TCGA-CH-5752-01	0.05672	10.2778
TCGA-CH-5753-01	0.129738	5.25835
TCGA-CH-5754-01	0.106476	8.45298
TCGA-CH-5761-01	0.113463	6.26737
TCGA-CH-5762-01	0.183897	5.8816
TCGA-CH-5763-01	0.092282	5.70198
TCGA-CH-5764-01	0.118043	5.22877
TCGA-CH-5765-01	0.209431	7.78191
TCGA-CH-5766-01	0.072328	6.3358
TCGA-CH-5767-01	0.326082	8.36724
TCGA-CH-5768-01	0.203847	5.66943
TCGA-CH-5769-01	0.096466	5.1503
TCGA-CH-5771-01	0.203167	6.22949
TCGA-CH-5772-01	0.50291	7.49375
TCGA-CH-5788-01	0.087995	6.81447
TCGA-CH-5789-01	0.108798	5.76179
TCGA-CH-5790-01	0.148842	6.42546
TCGA-CH-5791-01	0.161074	6.42714
TCGA-CH-5792-01	0.213028	5.47726
TCGA-CH-5794-01	0.131982	6.15754
TCGA-EJ-5494-01	0.079418	11.0528
TCGA-EJ-5495-01	0.114576	5.04727
TCGA-EJ-5496-01	0.139024	6.38082
TCGA-EJ-5497-01	0.132977	5.8229
TCGA-EJ-5498-01	0.123178	4.65464
TCGA-EJ-5499-01	0.119789	6.3759
TCGA-EJ-5501-01	0.089813	7.80649
TCGA-EJ-5502-01	0.141631	6.25397
TCGA-EJ-5503-01	0.092131	5.38561
TCGA-EJ-5504-01	0.171074	7.13236
TCGA-EJ-5505-01	0.079781	9.03027
TCGA-EJ-5506-01	0.129684	5.2411
TCGA-EJ-5507-01	0.153235	7.07934
TCGA-EJ-5508-01	0.132945	6.88672
TCGA-EJ-5509-01	0.151299	8.47051
TCGA-EJ-5510-01	0.143923	5.30232
TCGA-EJ-5511-01	0.131904	4.41
TCGA-EJ-5512-01	0.08945	8.14612
TCGA-EJ-5514-01	0.072752	5.08254
TCGA-EJ-5515-01	0.142382	5.20944
TCGA-EJ-5516-01	0.159738	5.48266
TCGA-EJ-5517-01	0.138255	7.86612
TCGA-EJ-5518-01	0.137125	5.78656
TCGA-EJ-5519-01	0.072345	7.3446
TCGA-EJ-5521-01	0.13058	6.94216
TCGA-EJ-5522-01	0.082127	5.93374
TCGA-EJ-5524-01	0.21451	4.41929
TCGA-EJ-5525-01	0.136072	4.78768
TCGA-EJ-5526-01	0.195766	4.88231
TCGA-EJ-5527-01	0.249117	4.8444
TCGA-EJ-5530-01	0.105899	7.58546
TCGA-EJ-5531-01	0.147826	8.22558
TCGA-EJ-5532-01	0.082423	8.16909
TCGA-EJ-5542-01	0.160354	5.10881
TCGA-EJ-7115-01	0.353415	5.54291
TCGA-EJ-7123-01	0.187492	6.84128
TCGA-EJ-7125-01	0.867519	5.54771
TCGA-EJ-7218-01	0.211028	7.86432
TCGA-EJ-7314-01	0.107178	8.58862
TCGA-EJ-7315-01	0.214903	5.68496
TCGA-EJ-7317-01	0.146803	8.83612
TCGA-EJ-7318-01	0.252378	7.94836
TCGA-EJ-7321-01	0.147127	5.72761
TCGA-EJ-7327-01	0.181387	6.44507
TCGA-EJ-7328-01	0.138975	5.74683
TCGA-EJ-7330-01	0.132835	7.03132
TCGA-EJ-7331-01	0.198687	5.68471
TCGA-EJ-7781-01	0.116632	7.50328
TCGA-EJ-7782-01	0.15091	5.30253
TCGA-EJ-7783-01	0.182644	4.8727
TCGA-EJ-7784-01	0.246522	6.00801
TCGA-EJ-7785-01	0.187407	6.26974
TCGA-EJ-7786-01	0.158194	7.2771
TCGA-EJ-7788-01	0.163335	6.64688
TCGA-EJ-7789-01	0.28286	6.91863
TCGA-EJ-7791-01	0.148124	5.51899
TCGA-EJ-7792-01	0.199864	7.01724
TCGA-EJ-7793-01	0.110658	6.00617
TCGA-EJ-7794-01	0.174172	5.81638
TCGA-EJ-7797-01	0.131369	8.79292
TCGA-EJ-8468-01	0.13047	6.18342
TCGA-EJ-8469-01	0.127739	6.9617
TCGA-EJ-8470-01	0.11833	5.93527
TCGA-EJ-8472-01	0.568223	6.72395
TCGA-EJ-8474-01	0.359988	5.94937
TCGA-EJ-A46D-01	0.117767	6.92139
TCGA-EJ-A46G-01	0.15005	7.60411
TCGA-EJ-A46I-01	0.149267	6.67748
TCGA-EJ-A65E-01	0.096996	5.69475
TCGA-EJ-A65F-01	0.213935	5.47224
TCGA-EJ-A65G-01	0.110955	6.77397
TCGA-EJ-A65J-01	0.173206	7.85206
TCGA-EJ-A6RA-01	0.248161	7.29263
TCGA-EJ-A6RC-01	0.172147	7.48535
TCGA-EJ-A7NF-01	0.13778	7.66056
TCGA-EJ-A7NG-01	0.097499	6.58718
TCGA-EJ-A7NH-01	0.108394	7.42553
TCGA-EJ-A7NJ-01	0.10016	6.16152
TCGA-EJ-A7NK-01	0.114658	6.31825
TCGA-EJ-A7NM-01	0.203187	6.45799
TCGA-EJ-A8FN-01	0.238838	7.47375
TCGA-EJ-A8FS-01	0.101634	6.86415
TCGA-EJ-A8FU-01	0.101126	5.93294
TCGA-FC-7708-01	0.116324	6.18545
TCGA-FC-7961-01	0.482842	5.95943
TCGA-FC-A4JI-01	0.170138	6.26015
TCGA-FC-A5OB-01	0.26532	5.23514
TCGA-FC-A8O0-01	0.099647	6.87277
TCGA-G9-6329-01	0.26581	6.71212
TCGA-G9-6333-01	0.257369	5.72542
TCGA-G9-6336-01	0.136662	7.35672
TCGA-G9-6342-01	0.132021	5.26718
TCGA-G9-6348-01	0.210188	5.65169
TCGA-G9-6351-01	0.160462	7.00429
TCGA-G9-6353-01	0.20661	7.05275
TCGA-G9-6356-01	0.153139	7.35478
TCGA-G9-6361-01	0.256695	6.36546
TCGA-G9-6363-01	0.139045	7.53134
TCGA-G9-6364-01	0.129266	7.14301
TCGA-G9-6365-01	0.144021	9.20635
TCGA-G9-6366-01	0.270551	5.68798
TCGA-G9-6367-01	0.114456	6.44093
TCGA-G9-6370-01	0.182037	5.91807
TCGA-G9-6371-01	0.22445	7.12911
TCGA-G9-6377-01	0.146228	6.31895
TCGA-G9-6378-01	0.1045	8.36188
TCGA-G9-6384-01	0.121901	7.22254
TCGA-G9-6385-01	0.128569	7.49842
TCGA-G9-6494-01	0.312661	6.71489
TCGA-G9-6499-01	0.158475	8.72688
TCGA-G9-7510-01	0.192741	6.43942
TCGA-G9-7519-01	0.130171	7.79095
TCGA-G9-7521-01	0.175628	5.87318
TCGA-G9-7522-01	0.099582	7.39458
TCGA-G9-7523-01	0.271295	5.46173
TCGA-H9-7775-01	0.266939	5.45212
TCGA-HC-7075-01	0.19792	7.39112
TCGA-HC-7077-01	0.335471	4.48208
TCGA-HC-7078-01	0.131901	7.90056
TCGA-HC-7079-01	0.249482	4.26766
TCGA-HC-7080-01	0.207988	6.65184
TCGA-HC-7081-01	0.203358	6.4862
TCGA-HC-7209-01	0.13097	7.73948
TCGA-HC-7210-01	0.160556	5.23983
TCGA-HC-7211-01	0.224648	6.22697
TCGA-HC-7212-01	0.209248	6.73492
TCGA-HC-7213-01	0.166458	5.60849
TCGA-HC-7230-01	0.095258	8.56736
TCGA-HC-7231-01	0.237755	5.52297
TCGA-HC-7232-01	0.564362	5.82826
TCGA-HC-7233-01	0.290205	5.67567
TCGA-HC-7736-01	0.155264	4.65821
TCGA-HC-7737-01	0.150424	5.85878
TCGA-HC-7740-01	0.185326	5.73361
TCGA-HC-7742-01	0.117645	6.50473
TCGA-HC-7744-01	0.144508	4.77687
TCGA-HC-7747-01	0.119001	8.60458
TCGA-HC-7748-01	0.17115	5.02384
TCGA-HC-7749-01	0.329189	4.49005
TCGA-HC-7750-01	0.138643	6.82319
TCGA-HC-7818-01	0.15335	7.60525
TCGA-HC-7820-01	0.134188	7.66054
TCGA-HC-7821-01	0.183012	6.59397
TCGA-HC-8213-01	0.165398	6.53325
TCGA-HC-8216-01	0.092811	6.6696
TCGA-HC-8256-01	0.18441	6.32207
TCGA-HC-8257-01	0.096826	8.64095
TCGA-HC-8258-01	0.146331	5.61425
TCGA-HC-8260-01	0.09922	6.37718
TCGA-HC-8261-01	0.086183	9.38977
TCGA-HC-8262-01	0.157346	5.3497
TCGA-HC-8264-01	0.173876	6.5224
TCGA-HC-8265-01	0.117802	6.3482
TCGA-HC-8266-01	0.276544	5.27886
TCGA-HC-A48F-01	0.208652	6.40339
TCGA-HC-A4ZV-01	0.102753	7.81522
TCGA-HC-A631-01	0.154063	5.73903
TCGA-HC-A632-01	0.126113	4.1012
TCGA-HC-A76W-01	0.316865	6.29799
TCGA-HC-A76X-01	0.225138	7.00326
TCGA-HC-A8CY-01	0.332957	6.8267
TCGA-HC-A8D0-01	0.150971	6.13205
TCGA-HC-A8D1-01	0.139732	6.1264
TCGA-HI-7168-01	0.253851	8.57745
TCGA-HI-7170-01	0.170152	6.4398
TCGA-HI-7171-01	0.159526	6.49491
TCGA-J4-8198-01	0.198139	6.77168
TCGA-J4-8200-01	0.169727	7.83018
TCGA-J4-A67T-01	0.224147	6.35462
TCGA-J4-A6G1-01	0.125006	5.26599
TCGA-J4-A6G3-01	0.148201	5.88556
TCGA-J4-A6M7-01	0.098026	9.80277
TCGA-J4-A83I-01	0.517221	5.80052
TCGA-J4-A83K-01	0.099719	8.8506
TCGA-J4-A83M-01	0.151024	6.36937
TCGA-J4-A83N-01	0.163131	6.53772
TCGA-J9-A52B-01	0.102592	9.22249
TCGA-J9-A8CK-01	0.099297	7.95681
TCGA-J9-A8CL-01	0.337568	7.10152
TCGA-J9-A8CM-01	0.157307	6.11256
TCGA-J9-A8CN-01	0.294143	8.3047
TCGA-J9-A8CP-01	0.157441	6.98396
TCGA-KC-A4BL-01	0.13455	5.3523
TCGA-KC-A4BN-01	0.104087	7.65501
TCGA-KC-A4BR-01	0.11014	7.76292
TCGA-KC-A4BV-01	0.126189	4.64022
TCGA-KC-A7F3-01	0.215744	7.38811
TCGA-KC-A7F6-01	0.166396	8.98867
TCGA-KC-A7FA-01	0.115681	8.65027
TCGA-KC-A7FD-01	0.224614	7.43247
TCGA-KC-A7FE-01	0.154515	7.17519
TCGA-KK-A59X-01	0.237397	6.72053
TCGA-KK-A59Y-01	0.121976	5.37218
TCGA-KK-A59Z-01	0.490263	6.47935
TCGA-KK-A6DY-01	0.134956	5.78339
TCGA-KK-A6E0-01	0.114268	7.01331
TCGA-KK-A6E1-01	0.086915	5.41203
TCGA-KK-A6E2-01	0.271432	5.10376
TCGA-KK-A6E5-01	0.142699	6.53407
TCGA-KK-A6E6-01	0.404455	5.75568
TCGA-KK-A7AP-01	0.60722	5.5408
TCGA-KK-A7AU-01	0.1562	7.34257
TCGA-KK-A7AV-01	0.137135	9.40751
TCGA-KK-A7B1-01	0.153124	7.0727
TCGA-KK-A7B3-01	0.107222	9.48566
TCGA-KK-A7B4-01	0.21578	6.67315
TCGA-KK-A8I4-01	0.087354	5.95178
TCGA-KK-A8I5-01	0.195807	6.13592
TCGA-KK-A8I6-01	0.277192	5.7768
TCGA-KK-A8I8-01	0.119854	7.26771
TCGA-KK-A8I9-01	0.237007	7.56369
TCGA-KK-A8IA-01	0.291048	7.26064
TCGA-KK-A8IB-01	0.083286	8.60136
TCGA-KK-A8IC-01	0.125297	7.08734
TCGA-KK-A8ID-01	0.24853	7.09495
TCGA-KK-A8IF-01	0.466263	7.32263
TCGA-KK-A8IG-01	0.240514	6.02291
TCGA-KK-A8IH-01	0.208718	6.96868
TCGA-KK-A8II-01	0.140526	8.27959
TCGA-KK-A8IJ-01	0.166203	6.78445
TCGA-KK-A8IK-01	0.308683	7.26976
TCGA-KK-A8IL-01	0.117091	7.08201
TCGA-M7-A71Y-01	0.1385	6.71868
TCGA-M7-A720-01	0.156502	6.12689
TCGA-M7-A721-01	0.255386	6.73045
TCGA-M7-A725-01	0.172268	6.66771
TCGA-QU-A6IP-01	0.148278	6.98921
TCGA-SU-A7E7-01	0.15315	6.8293
TCGA-TK-A8OK-01	0.113584	6.68914
TCGA-V1-A8MF-01	0.124784	7.05889
TCGA-V1-A8MG-01	0.091532	8.08585
TCGA-V1-A8MJ-01	0.116427	6.67202
TCGA-V1-A8ML-01	0.203131	7.9344
TCGA-V1-A8MU-01	0.11312	6.63217
TCGA-V1-A8WL-01	0.198814	6.37387
TCGA-V1-A8WN-01	0.068362	7.02431
TCGA-V1-A8WS-01	0.08145	8.34086
TCGA-V1-A8WV-01	0.124717	7.7355
TCGA-V1-A8WW-01	0.098358	8.3314
TCGA-V1-A8X3-01	0.359468	6.60706
TCGA-VN-A88I-01	0.271321	5.77077
TCGA-VN-A88K-01	0.110731	5.74193
TCGA-VN-A88L-01	0.108806	8.80781
TCGA-VN-A88N-01	0.220091	6.57488
TCGA-VN-A88O-01	0.172827	8.30332
TCGA-VN-A88P-01	0.161697	6.96789
TCGA-VN-A88Q-01	0.084491	8.12975
TCGA-VN-A88R-01	0.115667	7.32496
TCGA-VP-A872-01	0.213499	6.51086
TCGA-VP-A875-01	0.243702	6.16788
TCGA-VP-A876-01	0.109537	7.03866
TCGA-VP-A878-01	0.097352	7.04811
TCGA-VP-A879-01	0.145893	6.75584
TCGA-VP-A87B-01	0.117953	8.25177
TCGA-VP-A87C-01	0.112578	4.7346
TCGA-VP-A87D-01	0.073062	9.07586
TCGA-VP-A87E-01	0.094208	8.11581
TCGA-VP-A87H-01	0.147244	6.25632
TCGA-VP-A87J-01	0.206316	6.40863
TCGA-VP-A87K-01	0.123592	8.21885
TCGA-WW-A8ZI-01	0.119807	8.80065
TCGA-XA-A8JR-01	0.087443	9.31594
TCGA-XJ-A83G-01	0.149005	8.52575
TCGA-XJ-A83H-01	0.170877	6.59776
TCGA-XJ-A9DI-01	0.119124	5.76231
TCGA-XJ-A9DK-01	0.11293	6.25129
TCGA-XQ-A8TA-01	0.170061	6.70236
TCGA-XQ-A8TB-01	0.26694	6.97307
TCGA-Y6-A8TL-01	0.177798	7.66396
TCGA-YJ-A8SW-01	0.073308	10.6203
TCGA-YL-A8HJ-01	0.152143	5.58356
TCGA-YL-A8HK-01	0.075558	8.1672
TCGA-YL-A8HL-01	0.087982	8.10076
TCGA-YL-A8HM-01	0.570605	6.22902
TCGA-YL-A8HO-01	0.154595	6.86278
TCGA-YL-A8S8-01	0.199872	8.14863
TCGA-YL-A8S9-01	0.18293	6.72064
TCGA-YL-A8SA-01	0.318375	6.54374
TCGA-YL-A8SB-01	0.092401	8.42709
TCGA-YL-A8SC-01	0.077103	5.55652
TCGA-YL-A8SF-01	0.38162	5.15536
TCGA-YL-A8SH-01	0.104308	7.34218
TCGA-YL-A8SJ-01	0.198586	5.94789
TCGA-YL-A8SK-01	0.136539	5.96328
TCGA-YL-A8SL-01	0.101852	7.46541
TCGA-YL-A8SO-01	0.208628	6.63227
TCGA-YL-A8SP-01	0.086233	9.87247
TCGA-YL-A8SQ-01	0.514547	8.46024
TCGA-YL-A8SR-01	0.264974	6.38685
TCGA-YL-A9WH-01	0.127954	7.48686
TCGA-YL-A9WI-01	0.219225	7.22906
TCGA-YL-A9WJ-01	0.159992	7.80749
TCGA-ZG-A8QW-01	0.09478	9.20001
TCGA-ZG-A8QX-01	0.330242	7.75546
TCGA-ZG-A8QY-01	0.157264	8.47564
TCGA-ZG-A8QZ-01	0.199022	5.95171
