# Supplementary material for: TUBB4A interacts with MYH9 to protect the nucleus during cell migration and promotes prostate cancer via GSK3β/β-catenin signalling
Source: Nat Commun. 2022 May 19;13:2792. doi: 10.1038/s41467-022-30409-1 (PMC9120517; doi:10.1038/s41467-022-30409-1)
Supplement: Supplementary file 11 — Source Data [file 41467_2022_30409_MOESM11_ESM.zip › source-data/Figure 1/Fig. 1H.xlsx]

## Sheet: Fig. 1H
EA NAT (n=27)	AA NAT (n=23)	EA Cancer (n=75)	AA Cancer (n=61)
0	0	40	270
0	0	170	270
0	0	50	180
0	0	0	180
0	0	150	120
0	0	60	180
0	0	160	255
0	0	100	120
0	0	180	180
0	30	240	300
0	30	180	160
30	40	180	160
30	40	0	260
40	50	100	212
40	50	120	215
40	50	160	270
50	60	240	100
50	60	90	285
50	60	180	180
50	80	120	255
50	0	200	300
60	0	150	240
80	100	120	240
90		100	200
50		120	240
80		80	150
0		100	200
		50	120
		160	225
		90	200
		240	220
		100	200
		150	280
		180	30
		80	160
		120	240
		200	300
		150	300
		170	270
		80	160
		50	100
		160	270
		100	200
		90	180
		80	170
		120	210
		160	220
		80	235
		180	230
		50	150
		120	85
		90	55
		110	65
		180	90
		100	145
		200	135
		235	105
		50	75
		250	0
		90	35
		220	45
		255
		200
		275
		280
		285
		210
		215
		35
		30
		140
		145
		135
		142
		138
