# Supplementary material for: TUBB4A interacts with MYH9 to protect the nucleus during cell migration and promotes prostate cancer via GSK3β/β-catenin signalling
Source: Nat Commun. 2022 May 19;13:2792. doi: 10.1038/s41467-022-30409-1 (PMC9120517; doi:10.1038/s41467-022-30409-1)
Supplement: Supplementary file 11 — Source Data [file 41467_2022_30409_MOESM11_ESM.zip › source-data/Figure 1/Fig. 1I.xlsx]

## Sheet: Tumor stage
T2 (n=62)	T3 (n=51)	T4 or N+ or M+ (n=23)
180	170	200
270	240	280
150	220	300
270	270	225
120	285	240
0	230	180
90	180	210
30	35	150
200	260	180
100	220	240
215	212	135
160	180	90
160	255	255
255	270	90
55	240	240
50	200	300
200	160	220
45	120	275
160	180	250
100	200	100
300	65	90
145	160	180
235	300	200
120	160
270	150
75	80
105	100
200	35
85	138
215	120
100	135
80	142
180	120
180	180
280	235
50	120
180	110
150	80
200	50
120	170
100	30
150	50
40	80
200	100
90	240
285	140
120	160
210	90
180	150
60	145
160	100
0
0
180
100
120
240
160
170
50
120
80
