# Supplementary material for: TUBB4A interacts with MYH9 to protect the nucleus during cell migration and promotes prostate cancer via GSK3β/β-catenin signalling
Source: Nat Commun. 2022 May 19;13:2792. doi: 10.1038/s41467-022-30409-1 (PMC9120517; doi:10.1038/s41467-022-30409-1)
Supplement: Supplementary file 11 — Source Data [file 41467_2022_30409_MOESM11_ESM.zip › source-data/Figure 1/Fig. 1J.xlsx]

## Sheet: Fig. 1J
G6 (n=14)	G7 (n=92)	G8 (n=10)	G9 (n=16)	G10 (n=4)
270	120	75	200	85
150	0	105	240	65
270	90	270	160	240
215	30	240	170	135
100	300	200	50
80	100	160	120
180	215	90	80
180	160	180	160
280	160	100	120
50	255	90	180
180	55		200
160	300		150
50	200		145
180	45		100
	160		180
	100		200
	300
	145
	235
	120
	270
	150
	200
	120
	100
	150
	40
	200
	90
	285
	120
	210
	180
	60
	160
	0
	0
	180
	100
	120
	170
	240
	220
	270
	285
	230
	180
	35
	260
	220
	212
	180
	255
	160
	150
	80
	100
	35
	138
	120
	135
	142
	120
	180
	235
	120
	110
	80
	50
	170
	30
	50
	80
	100
	240
	140
	200
	280
	200
	225
	240
	180
	210
	150
	90
	255
	90
	240
	300
	220
	275
	250
