# Supplementary material for: TUBB4A interacts with MYH9 to protect the nucleus during cell migration and promotes prostate cancer via GSK3β/β-catenin signalling
Source: Nat Commun. 2022 May 19;13:2792. doi: 10.1038/s41467-022-30409-1 (PMC9120517; doi:10.1038/s41467-022-30409-1)
Supplement: Supplementary file 11 — Source Data [file 41467_2022_30409_MOESM11_ESM.zip › source-data/Figure 2/Fig. 2B.xlsx]

## Sheet: Fig. 2B
Day	Scr	Scr	Scr	Scr	KO1	KO1	KO1	KO1	KO2	KO2	KO2	KO2
0	10420	10637	10413	10095	10526	10850	10425	10362	10527	10326	10749	10627
3	11250	11624	11304	11324	11320	11204	10962	10684	11048	11307	11204	11209
6	12080	12611	12195	12553	12114	11558	11499	11006	11567	12286	11659	11791
9	12910	13598	13086	13782	12908	11912	12036	11328	12086	13265	12114	12373
12	13740	14585	13977	15011	13702	12266	12573	11650	12607	14245	12569	12955
15	14570	15572	14868	16240	14496	12620	13110	11972	13127	15226	13024	13537
18	15400	16559	15759	16469	15290	12974	13647	12294	13948	16506	14479	14819
21	18589	19342	18695	19304	16084	13328	14184	12616	15567	17587	15267	16634
24	20205	20928	20268	20402	17278	14582	14721	13238	16654	18800	16500	18094
27	22215	22814	22181	21934	18205	15236	15258	13660	17875	19980	17622	19643
30	24224	24698	24095	27466	20199	18040	17795	16132	19093	21159	18743	21191
33	26233	26582	26008	30331	21482	19411	18999	17237	20314	22338	19865	22740
36	28243	28469	27922	33863	22943	21140	20536	18684	23535	25519	22987	25289
39	30253	30353	29835	39395	24404	22869	22073	20131	25420	27367	24775	27171
42	32262	32237	31749	44927	25864	24598	23610	21578	27641	29546	26897	29219
45	34272	34123	33662	50459	28325	28327	26147	25025	29860	31725	29018	31268
48	36281	36008	35576	55991	30119	30722	28017	27139	32079	33906	31140	33317
51	39291	41892	40489	58523	32080	33451	30054	29586	35300	37087	35262	39365
54	42300	47778	45403	61055	35040	37180	33091	34033	37854	39599	38050	42747
57	45310	53664	50316	63587	37334	40243	35461	37147	40572	42278	41172	46796
60	48319	59549	55230	66119	39795	43472	37998	40594	43294	44959	44293	50845
63	51329	65433	60143	68651	42256	46701	40535	44041	46013	47639	47415	54893
66	54338	71318	65057	71183	44716	49930	43072	47488	48734	50320	50537	58942
69	59348	79203	71970	75715	47177	53159	45609	50935	51455	52999	53658	62991
72	63024	85753	77550	78914	49638	56388	48146	54382	54174	55678	56780	67039
75	67034	92639	83464	82446	52098	59617	50683	57829	56893	58359	59902	71088
78	72043	99525	92377	88978	54559	62846	53220	61276	59613	61040	63023	75137
81	76386	106409	99291	93510	57020	66075	55757	64723	62334	63719	66145	79185
84	80895	113294	106704	98542	59480	69304	58294	68170	65055	66400	69267	83234
87	89405	120178	114118	103574	61941	72533	60831	71617	67775	69079	72388	87283
90	92914	127064	128531	108606	64402	75762	63368	75064	70493	71759	75510	91331
93	100424	139949	137945	123638	66862	78991	65905	78511	73214	74438	78632	95380
96	106933	148835	148358	132003	69323	82220	68442	81958	75933	77120	81753	99429
99	114443	158720	160272	142035	71784	85449	70979	85405	78655	79799	84875	103477
102	121952	168604	172185	152067	74244	88678	73516	88852	81375	82479	87997	107526
105	129462	178489	184099	162099	76705	91907	76053	92299	84093	85160	91118	111575
108	136971	188375	196012	172131	79166	95136	78590	95746	86813	87838	94240	115623
111	144481	198258	207926	182163	81626	98365	81127	99193	89534	90518	97362	119672
114	151990	208145	219839	192195	84087	101594	83664	102640	92253	93199	100483	123721
117	159500	218029	231753	202227	86548	104823	86201	106087	94974	95880	103605	127769
120	167009	227914	243666	212259	89008	108052	88738	109534	97694	98559	106727	131818
