# Supplementary material for: TUBB4A interacts with MYH9 to protect the nucleus during cell migration and promotes prostate cancer via GSK3β/β-catenin signalling
Source: Nat Commun. 2022 May 19;13:2792. doi: 10.1038/s41467-022-30409-1 (PMC9120517; doi:10.1038/s41467-022-30409-1)
Supplement: Supplementary file 11 — Source Data [file 41467_2022_30409_MOESM11_ESM.zip › source-data/Figure 2/Fig. 2F.xlsx]

## Sheet: Fig. 2F
Day	Scr	Scr	Scr	Scr	KO	KO	KO	KO	Rescue	Rescue	Rescue	Rescue
0	10267	10326	10742	10526	10254	10349	10428	10316	10253	10629	10415	10337
3	11306	11425	11363	11627	10643	11067	10954	11429	11024	11230	11420	11152
6	12345	12524	11982	12728	11032	11785	11480	12542	11795	11831	12425	11966
9	13384	13623	12601	13829	11421	12503	12006	13655	12566	12432	13430	12783
12	14423	14722	13222	14930	11810	13221	12532	14768	13337	13033	14435	13598
15	15962	16821	14843	16031	12199	13939	13058	15881	14108	13634	15440	14412
18	17501	18920	16462	17132	15921	15190	14717	16327	14879	14235	16445	15227
21	19040	21019	18081	18233	16810	15858	15293	17190	19650	14936	19450	19041
24	20579	23118	19702	19334	17699	16526	15869	18053	21754	15570	21122	20856
27	22118	25217	23322	23435	18588	17194	16445	18916	24525	16221	23127	23172
30	23657	27316	26941	27536	20477	17262	16721	19779	27296	22872	25132	26487
33	25196	29415	30562	31637	20366	18530	17597	20642	30067	29523	27138	29803
36	26735	31514	34183	35738	21255	19198	18173	21505	32838	36174	29142	33118
39	29274	35613	37802	39839	22144	19866	22749	22368	35609	42825	31146	36432
42	31813	39712	41423	43940	23033	20534	25325	23231	38380	49476	33153	39747
45	34352	43811	45042	48041	24122	24202	29901	25094	41151	55127	39157	43062
48	36891	47910	48661	52142	24211	27870	32477	26957	43922	60778	45161	46377
51	39430	52009	52282	56243	25300	31538	35053	28820	46693	66429	51168	49692
54	43969	59108	59902	63344	27389	35206	39629	30683	49464	72080	57172	53007
57	47175	64207	64855	68445	32478	38874	40205	34546	52235	77731	63177	56321
60	50714	69806	70475	74046	34901	42542	44115	37076	55006	83382	69182	59637
63	54253	75405	76095	79647	37990	46210	47691	39939	57777	89033	75187	62952
66	57792	81004	81715	85248	41079	49878	51267	42802	60548	94684	81192	66266
69	61331	86603	87335	90849	44168	53546	54843	45665	63319	100335	87197	69582
72	64870	92202	92955	96450	47257	57214	58419	48528	69090	110986	98202	79895
75	68409	97801	98575	102051	50346	60882	61995	51391	72861	118304	105873	85545
78	75948	105400	109195	107652	53435	64550	65571	54254	77132	126455	114378	92360
81	80820	111666	116482	113253	56524	68218	69147	57117	81403	134606	122883	99175
84	89359	118265	124602	128854	59613	71886	72723	59980	85674	142757	131389	105990
87	95454	124641	132166	137788	62702	75554	76299	62843	89945	150908	139892	112805
90	102159	131074	139870	148389	65791	79222	79875	65706	94216	159059	148398	119620
93	108865	137506	147573	158990	68880	82890	83451	68569	98487	167210	156903	126435
96	115571	143938	155276	169591	71969	86558	87027	71432	102758	175361	165407	133250
99	122276	150371	162980	180192	75058	90226	90603	74295	107029	183512	173913	140065
102	128982	156803	170683	190793	78147	93894	94179	77158	111300	191663	182418	146880
105	135688	163235	178386	201394	81236	97562	97755	80021	115571	199814	190924	153695
108	142393	169668	186070	211995	84325	101230	101331	82884	119842	207965	199428	160510
111	149099	176100	193793	222596	87414	104898	104907	85747	124113	216116	207932	167325
114	155805	182532	201496	233197	90503	108566	108483	88610	128384	224267	216438	174140
117	162510	188965	209200	243798	93592	112234	112059	91473	132655	232418	224943	180955
120	169216	195397	216903	254399	96681	115902	115635	94336	136926	240569	233449	187770
