# Supplementary material for: TUBB4A interacts with MYH9 to protect the nucleus during cell migration and promotes prostate cancer via GSK3β/β-catenin signalling
Source: Nat Commun. 2022 May 19;13:2792. doi: 10.1038/s41467-022-30409-1 (PMC9120517; doi:10.1038/s41467-022-30409-1)
Supplement: Supplementary file 11 — Source Data [file 41467_2022_30409_MOESM11_ESM.zip › source-data/Figure 2/Fig. 2H.xlsx]

## Sheet: Fig. 2H
Scr	KO	Rescue
100	50	97
105	45	106
98	52	99
115	48	95
95	60	112
109	55	105
