# Supplementary material for: TUBB4A interacts with MYH9 to protect the nucleus during cell migration and promotes prostate cancer via GSK3β/β-catenin signalling
Source: Nat Commun. 2022 May 19;13:2792. doi: 10.1038/s41467-022-30409-1 (PMC9120517; doi:10.1038/s41467-022-30409-1)
Supplement: Supplementary file 11 — Source Data [file 41467_2022_30409_MOESM11_ESM.zip › source-data/Figure 2/Fig. 2J.xlsx]

## Sheet: Fig. 2J
Day	NC	NC	NC	siRNA1	siRNA1	siRNA1	siRNA2	siRNA2	siRNA2
1	5	5	5	5	5	5	5	5	5
2	7	6	6	2.5	4	5	5	4	4
3	8	12	15.3	3.5	5	6.3	2.5	3	3.25
4	11.5	14	16.5	2.25	2.5	2.175	2	4	4
5	19	24.5	32.75	4.625	4.25	4.5	4	6	6.5
6	33.3333	35.1667	38.9167	10.25	9.5	10.42	6.4	8.5	9.85
7	50	59.8333	76.3333	18.6667	18.2	19.5	10.5	13	18
