# Supplementary material for: TUBB4A interacts with MYH9 to protect the nucleus during cell migration and promotes prostate cancer via GSK3β/β-catenin signalling
Source: Nat Commun. 2022 May 19;13:2792. doi: 10.1038/s41467-022-30409-1 (PMC9120517; doi:10.1038/s41467-022-30409-1)
Supplement: Supplementary file 11 — Source Data [file 41467_2022_30409_MOESM11_ESM.zip › source-data/Figure 2/Fig. 2K.xlsx]

## Sheet: Fig. 2K
Day	NC	NC	NC	siRNA1	siRNA1	siRNA1	siRNA2	siRNA2	siRNA2
1	5	5	5	5	5	5	5	5	5
2	4.6	3.2	3.8	1	1	1.5	1	1	1.25
3	5.66667	4.33333	4.58333	2	2.25	2.75	1.5	2	1.75
4	6.25	6.6	5.6	2.5	2.9	2.8	2.3	2.4	2.2
5	8.2	8.75	7.95	3.875	3.9	4	3.45	3.25	3
6	11.65	12.15	11	5.5	5.06	5.125	4.25	4.88	4.813
7	15.5	16.1333	14.7333	7	8	7.6	5.25	6.3	5.5
