# Supplementary material for: TUBB4A interacts with MYH9 to protect the nucleus during cell migration and promotes prostate cancer via GSK3β/β-catenin signalling
Source: Nat Commun. 2022 May 19;13:2792. doi: 10.1038/s41467-022-30409-1 (PMC9120517; doi:10.1038/s41467-022-30409-1)
Supplement: Supplementary file 11 — Source Data [file 41467_2022_30409_MOESM11_ESM.zip › source-data/Figure 2/Fig. 2O.xlsx]

## Sheet: Fig. 2O
Scr	KO1	KO2
375	75	68
366	88	57
332	120	48
287	105	33
150	78	61
168	67	72
157	55	20
341	43	59
277	76	67
195	54	32
