# Supplementary material for: TUBB4A interacts with MYH9 to protect the nucleus during cell migration and promotes prostate cancer via GSK3β/β-catenin signalling
Source: Nat Commun. 2022 May 19;13:2792. doi: 10.1038/s41467-022-30409-1 (PMC9120517; doi:10.1038/s41467-022-30409-1)
Supplement: Supplementary file 11 — Source Data [file 41467_2022_30409_MOESM11_ESM.zip › source-data/Figure 2/Fig. 2S.xlsx]

## Sheet: Fig. 2S
Scr	KO1	KO2	Rescue
545	225	210	400
539	150	198	335
450	200	100	230
380	90	240	315
558	300	233	385
462	210	178	410
335	195	182	260
419	187	201	310
420	210	78	376
290	205	105	290
