# Supplementary material for: TUBB4A interacts with MYH9 to protect the nucleus during cell migration and promotes prostate cancer via GSK3β/β-catenin signalling
Source: Nat Commun. 2022 May 19;13:2792. doi: 10.1038/s41467-022-30409-1 (PMC9120517; doi:10.1038/s41467-022-30409-1)
Supplement: Supplementary file 11 — Source Data [file 41467_2022_30409_MOESM11_ESM.zip › source-data/Figure 3/Fig. 3G.xlsx]

## Sheet: Fig. 3G
Scr	KO
0.3	0.8
0.45	0.75
0.4	0.7
0.3	0.75
0.4	0.8
0.35	0.85
0.35	0.6
0.25	0.65
0.2	0.5
0.4	0.55
