# Supplementary material for: TUBB4A interacts with MYH9 to protect the nucleus during cell migration and promotes prostate cancer via GSK3β/β-catenin signalling
Source: Nat Commun. 2022 May 19;13:2792. doi: 10.1038/s41467-022-30409-1 (PMC9120517; doi:10.1038/s41467-022-30409-1)
Supplement: Supplementary file 11 — Source Data [file 41467_2022_30409_MOESM11_ESM.zip › source-data/Figure 3/Fig. 3I.xlsx]

## Sheet: Fig. 3I
	Scr	Scr	Scr	KO	KO	KO	Rescue	Rescue	Rescue
γH2AX	0.011	0.012	0.009	0.031	0.035	0.028	0.015	0.012	0.009
53BP1	0.015	0.01	0.008	0.031	0.025	0.039	0.011	0.011	0.008
