# Supplementary material for: TUBB4A interacts with MYH9 to protect the nucleus during cell migration and promotes prostate cancer via GSK3β/β-catenin signalling
Source: Nat Commun. 2022 May 19;13:2792. doi: 10.1038/s41467-022-30409-1 (PMC9120517; doi:10.1038/s41467-022-30409-1)
Supplement: Supplementary file 11 — Source Data [file 41467_2022_30409_MOESM11_ESM.zip › source-data/Figure 3/Fig. 3O.xlsx]

## Sheet: Fig. 3O
	NC	NC	NC	MYH9 KD	MYH9 KD	MYH9 KD
γH2AX	0.007	0.008	0.006	0.032	0.037	0.031
53BP1	0.007	0.009	0.007	0.041	0.037	0.032
