# Supplementary material for: TUBB4A interacts with MYH9 to protect the nucleus during cell migration and promotes prostate cancer via GSK3β/β-catenin signalling
Source: Nat Commun. 2022 May 19;13:2792. doi: 10.1038/s41467-022-30409-1 (PMC9120517; doi:10.1038/s41467-022-30409-1)
Supplement: Supplementary file 11 — Source Data [file 41467_2022_30409_MOESM11_ESM.zip › source-data/Figure 6/Fig. 6C.xlsx]

## Sheet: Fig. 6C
	TUBB4A WT （n=6）	TUBB4A WT （n=6）	TUBB4A WT （n=6）	TUBB4A WT （n=6）	TUBB4A KO1 （n=6）	TUBB4A KO1 （n=6）	TUBB4A KO1 （n=6）	TUBB4A KO1 （n=6）	TUBB4A KO2 （n=6）	TUBB4A KO2 （n=6）	TUBB4A KO2 （n=6）	TUBB4A KO2 （n=6）
1	0	0	0	0	0	0	0	0	0.126	0.1	0.0625	0.126
4	0.3	0.35	0.35	0.3	0.1	0.196	0.144	0.1	0.144	0.1	0.15	0.18
6	0.4	0.45	0.45	0.6	0.144	0.144	0.144	0.196	0.25	0.26	0.19	0.2
8	1.2	1.5	0.9	2	0.2	0.25	0.19	0.19	0.45	0.4	0.5	0.4
10	2.5	3	3.5	4.5	0.5	0.55	0.6	0.6	1.666	2.25	0.936	1.2675
12	8.75	6.5	10.14	10	1.08	1.183	1.2675	2.025	2.1375	2.475	1.8	2.7455
14	24.5	21.5	48.6	57.6	2.1375	5	2.89	2.25	3.179	5	3.078	4.05
16	32.49	39.2	83.1875	100.92	3.61	5	10.93	5	5	6	5	6
18	45.86	80.19	98.31	117	4.4	6	18	6	10	10	7.7	9.6
20	83.824	143.36	102.85	101.92	6	8.7	20	18	12.3	20.23	10.08	19.65
22	134	176.4	158.4	163.3	8.75	10.6	27	21	12.7	24.6	14.2	18
24	177.3	225	196	261.6	15	21	34	18.2	26	34	26	27
26	195.2	270.7	239	304	40	45.5	46	40	30	40	45	35
28	268.3	319	288	405	55	90	75	55	36	46	55	40
30	419	444	441	496	98	117	117	75	62.5	90	90	68
