# Supplementary material for: TUBB4A interacts with MYH9 to protect the nucleus during cell migration and promotes prostate cancer via GSK3β/β-catenin signalling
Source: Nat Commun. 2022 May 19;13:2792. doi: 10.1038/s41467-022-30409-1 (PMC9120517; doi:10.1038/s41467-022-30409-1)
Supplement: Supplementary file 11 — Source Data [file 41467_2022_30409_MOESM11_ESM.zip › source-data/Figure 6/Fig. 6G.xlsx]

## Sheet: Fig. 6G
Scr (n=6)	KO (n=6)
30.9	18.5
44.7	6.7
25	25
31.7	31.6
36.2	18.3
35	21.7
