# Supplementary material for: TUBB4A interacts with MYH9 to protect the nucleus during cell migration and promotes prostate cancer via GSK3β/β-catenin signalling
Source: Nat Commun. 2022 May 19;13:2792. doi: 10.1038/s41467-022-30409-1 (PMC9120517; doi:10.1038/s41467-022-30409-1)
Supplement: Supplementary file 11 — Source Data [file 41467_2022_30409_MOESM11_ESM.zip › source-data/Figure 6/Fig. 6I.xlsx]

## Sheet: Fig. 6I
Scr (n=6)	KO1 (n=6)	KO2 (n=6)
5	10	14
0	15	15
2	12	10
7	8	12
2	5	9
3	9	7
