# Supplementary material for: TUBB4A interacts with MYH9 to protect the nucleus during cell migration and promotes prostate cancer via GSK3β/β-catenin signalling
Source: Nat Commun. 2022 May 19;13:2792. doi: 10.1038/s41467-022-30409-1 (PMC9120517; doi:10.1038/s41467-022-30409-1)
Supplement: Supplementary file 11 — Source Data [file 41467_2022_30409_MOESM11_ESM.zip › source-data/Figure 7/Fig. 7I.xlsx]

## Sheet: Fig. 7I
Scr (n=10)	KO (n=10)	WT/KO Mix (n=10)
10	0	2
15	6	3
11	0	7
9	0	0
3	0	5
5	0	0
8	3	0
0	0	4
0	2	11
0	4	0
