# Supplementary material for: TUBB4A interacts with MYH9 to protect the nucleus during cell migration and promotes prostate cancer via GSK3β/β-catenin signalling
Source: Nat Commun. 2022 May 19;13:2792. doi: 10.1038/s41467-022-30409-1 (PMC9120517; doi:10.1038/s41467-022-30409-1)
Supplement: Supplementary file 11 — Source Data [file 41467_2022_30409_MOESM11_ESM.zip › source-data/Figure 7/Fig. 7J.xlsx]

## Sheet: Fig. 7J
Scr (n=10)	KO (n=10)	WT/KO Mix (n=10)
4.5	0	3.1
2.5	0.8	1.7
1.8	0	1.2
2.6	0	0
5.2	0	3.7
2	0	0
2	0.6	0
0	0	1.7
0	4	1
0	1.6	0
