# Supplementary material for: TUBB4A interacts with MYH9 to protect the nucleus during cell migration and promotes prostate cancer via GSK3β/β-catenin signalling
Source: Nat Commun. 2022 May 19;13:2792. doi: 10.1038/s41467-022-30409-1 (PMC9120517; doi:10.1038/s41467-022-30409-1)
Supplement: Supplementary file 11 — Source Data [file 41467_2022_30409_MOESM11_ESM.zip › source-data/Figure 7/Fig. 7M.xlsx]

## Sheet: Fig. 7M
WT (n=10)	KO (n=10)
26	2.5
5.8	3.5
13	4.9
15	7.9
24	6.4
18	3.6
25	11
7.5	12
20.4	5.5
16.5	5.8
