# Supplementary material for: TUBB4A interacts with MYH9 to protect the nucleus during cell migration and promotes prostate cancer via GSK3β/β-catenin signalling
Source: Nat Commun. 2022 May 19;13:2792. doi: 10.1038/s41467-022-30409-1 (PMC9120517; doi:10.1038/s41467-022-30409-1)
Supplement: Supplementary file 11 — Source Data [file 41467_2022_30409_MOESM11_ESM.zip › source-data/Figure 8/Fig. 8C.xlsx]

## Sheet: Tubb4a-Pten
Nkx3-1 Cre-ERT2/+ (n=34)	Tubb4a cKO (n=50)	Pten cKO (n=55)	Tubb4a Pten cKO (n=23)
0.15	0.14	0.11	0.35
0.17	0.18	0.12	0.4
0.18	0.21	0.38	0.45
0.18	0.19	0.4	0.47
0.03	0.03	0.96	0.17
0.06	0.03	0.9	0.2
0.07	0.05	0.6	0.24
0.07	0.05	0.7	0.25
0.08	0.06	0.8	0.25
0.09	0.06	0.15	0.26
0.09	0.07	0.16	0.29
0.1	0.07	0.16	0.3
0.1	0.07	0.17	0.38
0.1	0.07	0.19	0.39
0.11	0.07	0.2	0.57
0.11	0.07	0.2	0.16
0.11	0.07	0.23	0.23
0.14	0.07	0.26	0.1
0.14	0.07	0.26	0.2
0.14	0.07	0.26	0.3
0.14	0.07	0.27	0.4
0.15	0.07	0.28	0.3
0.15	0.07	0.29	0.5
0.16	0.07	0.31
0.16	0.07	0.31
0.17	0.07	0.31
0.17	0.08	0.31
0.19	0.08	0.32
0.19	0.08	0.32
0.05	0.08	0.33
0.05	0.08	0.34
0.1	0.08	0.34
0.14	0.08	0.36
0.15	0.08	0.36
	0.08	0.37
	0.08	0.37
	0.08	0.4
	0.08	0.4
	0.08	0.4
	0.08	0.4
	0.09	0.4
	0.09	0.42
	0.09	0.42
	0.09	0.42
	0.1	0.44
	0.11	0.46
	0.12	0.47
	0.12	0.48
	0.13	0.48
	0.14	0.49
		0.49
		0.54
		0.54
		0.54
		0.6
