# Supplementary material for: TUBB4A interacts with MYH9 to protect the nucleus during cell migration and promotes prostate cancer via GSK3β/β-catenin signalling
Source: Nat Commun. 2022 May 19;13:2792. doi: 10.1038/s41467-022-30409-1 (PMC9120517; doi:10.1038/s41467-022-30409-1)
Supplement: Supplementary file 11 — Source Data [file 41467_2022_30409_MOESM11_ESM.zip › source-data/Figure 8/Fig. 8E.xlsx]

## Sheet: Fig. 8E
Weeks	Tubb4a cKO (n=40)	Pten cKO (n=40)	Tubb4a Pten cKO (n=40)
15	0
15	0
15	0
15	0
15	0
20	0
20	0
20	0
20	0
20	0
25	0
25	0
25	0
25	0
25	0
30	0
30	0
30	0
30	0
30	0
35	0
35	0
35	0
35	0
35	0
40	0
40	0
40	0
40	0
40	0
45	0
45	0
45	0
45	0
45	0
50	0
50	0
50	0
50	0
50	0
15		0
15		0
15		0
15		0
15		0
20		0
20		0
20		0
20		0
20		0
25		1
25		0
25		0
25		0
25		0
30		1
30		1
30		1
30		0
30		0
35		1
35		1
35		1
35		1
35		1
40		1
40		1
40		1
40		1
40		1
45		1
45		1
45		1
45		1
45		1
50		1
50		1
50		1
50		1
50		1
15			0
15			0
15			0
15			0
15			0
20			0
20			0
20			0
20			0
20			0
25			0
25			0
25			0
25			0
25			0
30			0
30			0
30			0
30			0
30			0
35			1
35			1
35			0
35			0
35			0
40			1
40			1
40			1
40			0
40			0
45			1
45			1
45			1
45			0
45			0
50			1
50			1
50			1
50			1
50			1
