# Supplementary material for: TUBB4A interacts with MYH9 to protect the nucleus during cell migration and promotes prostate cancer via GSK3β/β-catenin signalling
Source: Nat Commun. 2022 May 19;13:2792. doi: 10.1038/s41467-022-30409-1 (PMC9120517; doi:10.1038/s41467-022-30409-1)
Supplement: Supplementary file 11 — Source Data [file 41467_2022_30409_MOESM11_ESM.zip › source-data/Figure 8/Fig. 8H.xlsx]

## Sheet: Fig. 8H
	Pten cKO (n=10)	Tubb4a Pten cKO (n=10)		Pten cKO (n=10)	Tubb4a Pten cKO (n=10)		Pten cKO (n=10)	Tubb4a Pten cKO (n=10)
Q1	10.81	6.56		10.58	5.22		16.04	4.04
Q2	6.21	2.82		9.15	3.79		10.15	7.86
Q3	9.67	4.48		6.7	7.23		7.86	7.18
Q4	10.66	2.74		12.07	9.28		22.22	11.99
Q5	9.15	6.08		11.74	6.47		21.76	8.36
