# Supplementary material for: TUBB4A interacts with MYH9 to protect the nucleus during cell migration and promotes prostate cancer via GSK3β/β-catenin signalling
Source: Nat Commun. 2022 May 19;13:2792. doi: 10.1038/s41467-022-30409-1 (PMC9120517; doi:10.1038/s41467-022-30409-1)
Supplement: Supplementary file 11 — Source Data [file 41467_2022_30409_MOESM11_ESM.zip › source-data/Figure 9/Fig. 9B.xlsx]

## Sheet: Fig. 9B
Weeks	TRAMP Control	Tubb4a+/-TRAMP	Tubb4a-/-TRAMP
18	1
19	1
19	1
20	1
20	1
21	1
22	1
22	1
22	1
23	1
23	1
23	1
24	1
24	1
25	1
25	1
27	1
27	1
31	1
35	1
19		1
20		1
21		1
22		1
22		1
22		1
23		1
23		1
23		1
24		1
24		1
25		1
26		1
28		1
29		1
29		1
30		1
32		1
33		1
36		1
40			0
40			0
40			0
40			0
40			0
40			0
40			0
40			0
40			0
40			0
30			1
32			1
24			1
26			1
29			1
36			1
35			1
38			1
40			0
40			0
40			0
40			0
40			0
40			0
40			0
40			0
40			0
40			0
40			0
40			0
40			0
40			0
