# Supplementary material for: TUBB4A interacts with MYH9 to protect the nucleus during cell migration and promotes prostate cancer via GSK3β/β-catenin signalling
Source: Nat Commun. 2022 May 19;13:2792. doi: 10.1038/s41467-022-30409-1 (PMC9120517; doi:10.1038/s41467-022-30409-1)
Supplement: Supplementary file 11 — Source Data [file 41467_2022_30409_MOESM11_ESM.zip › source-data/Figure 9/Fig. 9C.xlsx]

## Sheet: Fig. 9C
Weeks	TRAMP Control	Tubb4a+/-TRAMP	Tubb4a-/-TRAMP
27	1
29	1
31	1
32	1
33	1
33	1
34	1
34	1
35	1
35	1
35	1
36	1
36	1
36	1
37	1
37	1
38	1
40	1
42	1
45	1
28		1
30		1
31		1
32		1
33		1
34		1
34		1
35		1
35		1
36		1
36		1
37		1
37		1
38		1
39		1
39		1
40		1
42		1
44		1
46		1
52			0
52			0
52			0
52			0
52			0
52			0
33			0
35			1
39			1
40			1
40			1
42			1
43			1
43			1
45			1
45			1
45			1
48			1
49			0
50			0
