# Supplementary material for: TUBB4A interacts with MYH9 to protect the nucleus during cell migration and promotes prostate cancer via GSK3β/β-catenin signalling
Source: Nat Commun. 2022 May 19;13:2792. doi: 10.1038/s41467-022-30409-1 (PMC9120517; doi:10.1038/s41467-022-30409-1)
Supplement: Supplementary file 11 — Source Data [file 41467_2022_30409_MOESM11_ESM.zip › source-data/Figure 9/Fig. 9F.xlsx]

## Sheet: Fig. 9F
Tubb4a+/+ WT TRAMP (n=12)	Tubb4a+/- cKO TRAMP (n=12)	Tubb4a-/- cKO TRAMP (n=28)
2.11	2.23	0.05
2.4	1.96	0.05
3.5	1.26	0.07
3.5	3.62	0.07
0.4	1.12	0.07
0.4	0.45	0.07
0.5	0.36	0.38
0.55	0.51	0.38
0.55	0.75	0.39
1	0.95	0.39
5.02	4.32	0.94
5.02	5.01	0.94
		1.37
		1.37
		0.06
		0.06
		0.07
		0.07
		0.08
		0.08
		0.08
		0.08
		0.12
		0.12
		0.17
		0.17
		0.96
		0.96
