# Supplementary material for: TUBB4A interacts with MYH9 to protect the nucleus during cell migration and promotes prostate cancer via GSK3β/β-catenin signalling
Source: Nat Commun. 2022 May 19;13:2792. doi: 10.1038/s41467-022-30409-1 (PMC9120517; doi:10.1038/s41467-022-30409-1)
Supplement: Supplementary file 11 — Source Data [file 41467_2022_30409_MOESM11_ESM.zip › source-data/Figure 9/Fig. 9G.xlsx]

## Sheet: Fig. 9G
Tubb4a+/+	Tubb4a+/-	Tubb4a-/-
3	3	2
3	3	2
3	3	2
3	3	2
3	3	2
4	3	2
4	4	2
4	4	3
4	4	3
4	4	3
4	4	3
4	4	3
5	5	3
5	5	4
5	5	4
6	6	4
6	6	4
6	6	5
6	6	5
6	6	6
