# Supplementary material for: TUBB4A interacts with MYH9 to protect the nucleus during cell migration and promotes prostate cancer via GSK3β/β-catenin signalling
Source: Nat Commun. 2022 May 19;13:2792. doi: 10.1038/s41467-022-30409-1 (PMC9120517; doi:10.1038/s41467-022-30409-1)
Supplement: Supplementary file 11 — Source Data [file 41467_2022_30409_MOESM11_ESM.zip › source-data/Figure 9/Fig. 9I.xlsx]

## Sheet: Fig. 9I
TRAMP (n=10)	Tubb4a cKO TRAMP (n=10)
169	29
55	58
85	86
152	19
129	46
157	37
110	68
72	51
89	39
101	25
