# Supplementary material for: TUBB4A interacts with MYH9 to protect the nucleus during cell migration and promotes prostate cancer via GSK3β/β-catenin signalling
Source: Nat Commun. 2022 May 19;13:2792. doi: 10.1038/s41467-022-30409-1 (PMC9120517; doi:10.1038/s41467-022-30409-1)
Supplement: Supplementary file 11 — Source Data [file 41467_2022_30409_MOESM11_ESM.zip › source-data/Supplementary figure 10/Fig. S10D.xlsx]

## Sheet: Fig. S10D
Scr (n=10)	KO (n=10)
60	40
55	32
65	38
58	25
40	18
30	10
20	33
68	42
62	16
55	27
