# Supplementary material for: TUBB4A interacts with MYH9 to protect the nucleus during cell migration and promotes prostate cancer via GSK3β/β-catenin signalling
Source: Nat Commun. 2022 May 19;13:2792. doi: 10.1038/s41467-022-30409-1 (PMC9120517; doi:10.1038/s41467-022-30409-1)
Supplement: Supplementary file 11 — Source Data [file 41467_2022_30409_MOESM11_ESM.zip › source-data/Supplementary figure 11/Fig. S11B.xlsx]

## Sheet: KO PCR
Nkx3-1CreERT2/+ (n=10)	Tubb4a cKO (n=10)
95	12.5
98	15
100	9.5
98	15
97	10
95	9
90	8.5
95	7
89	10.5
94	8
