# Supplementary material for: TUBB4A interacts with MYH9 to protect the nucleus during cell migration and promotes prostate cancer via GSK3β/β-catenin signalling
Source: Nat Commun. 2022 May 19;13:2792. doi: 10.1038/s41467-022-30409-1 (PMC9120517; doi:10.1038/s41467-022-30409-1)
Supplement: Supplementary file 11 — Source Data [file 41467_2022_30409_MOESM11_ESM.zip › source-data/Supplementary figure 11/Fig. S11D.xlsx]

## Sheet: Four lobes groups
Weeks	VP (n=40)	LP (n=40)	DP (n=40)	AP (n=40)
15	0
15	0
15	0
15	0
15	0
20	0
20	0
20	0
20	0
20	0
25	0
25	0
25	0
25	0
25	0
30	0
30	0
30	0
30	0
30	0
35	0
35	0
35	0
35	0
35	0
40	0
40	0
40	0
40	0
40	0
45	0
45	1
45	1
45	0
45	0
50	1
50	1
50	1
50	1
50	1
15		0
15		0
15		0
15		0
15		0
20		0
20		0
20		0
20		0
20		0
25		0
25		0
25		0
25		0
25		0
30		0
30		0
30		0
30		0
30		0
35		0
35		1
35		0
35		0
35		0
40		0
40		1
40		1
40		0
40		0
45		1
45		1
45		1
45		0
45		0
50		1
50		1
50		1
50		1
50		1
15			0
15			0
15			0
15			0
15			0
20			0
20			0
20			0
20			0
20			0
25			0
25			0
25			0
25			0
25			0
30			0
30			0
30			0
30			0
30			0
35			0
35			0
35			0
35			0
35			0
40			0
40			0
40			1
40			0
40			0
45			1
45			1
45			1
45			0
45			0
50			1
50			1
50			1
50			1
50			1
15				0
15				0
15				0
15				0
15				0
20				0
20				0
20				0
20				0
20				0
25				0
25				0
25				0
25				0
25				0
30				0
30				0
30				0
30				0
30				0
35				1
35				1
35				0
35				0
35				0
40				1
40				1
40				1
40				0
40				0
45				1
45				1
45				1
45				0
45				0
50				1
50				1
50				1
50				1
50				1
