# Supplementary material for: TUBB4A interacts with MYH9 to protect the nucleus during cell migration and promotes prostate cancer via GSK3β/β-catenin signalling
Source: Nat Commun. 2022 May 19;13:2792. doi: 10.1038/s41467-022-30409-1 (PMC9120517; doi:10.1038/s41467-022-30409-1)
Supplement: Supplementary file 11 — Source Data [file 41467_2022_30409_MOESM11_ESM.zip › source-data/Supplementary figure 3/Fig. S3D.xlsx]

## Sheet: Fig. S3D
	Scramble	Scramble	Scramble	TUBB4A KO2	TUBB4A KO2	TUBB4A KO2	TUBB4A KO1	TUBB4A KO1	TUBB4A KO1
0h	0	0	0	0	0	0	0	0	0
	2.451	3.235	1.998	-0.349	-0.365	-0.712	0.021	-0.182	0.08
	10.509	8.161	6.386	0.125	0.535	-0.057	1.246	1.361	1.098
4h	16.946	11.434	9.509	0.753	1.634	0.823	3.698	3.075	2.109
	19.708	14.808	11.224	1.903	2.326	1.716	5.078	4.136	3.028
	19.718	17.453	12.809	2.586	3.171	2.484	7.568	5.005	4.029
	22.761	19.715	14.528	3.524	3.948	3.27	8.423	5.823	5.545
8h	26.55	21.762	17.035	3.869	4.556	4.334	9.215	6.493	6.46
	29.073	23.819	20.212	4.496	4.956	5.146	9.96	7.396	7.694
	31.658	26.259	21.932	4.739	5.59	5.834	11.356	8.785	8.022
	30.231	28.392	22.121	5.585	6.07	6.44	12.716	9.621	8.658
12h	32.675	30.196	24.16	6.203	6.578	7.164	13.203	10.401	9.891
	34.066	31.383	26.024	6.598	7.037	7.833	14.241	10.58	11.257
	36.08	32.741	29.164	6.937	7.761	8.273	15.125	11.265	12.211
	39.779	36.158	31.971	7.591	8.187	8.706	14.857	11.992	12.098
16h	42.33	36.032	33.689	8.222	8.545	9.328	16.18	12.813	13.535
	41.837	38.599	35.504	8.486	8.774	9.902	16.778	14.03	14.718
	43.543	40.016	37.39	8.905	9.123	10.702	17.606	13.86	15.367
	45.19	42.298	37.368	9.386	9.629	11.281	17.926	14.619	16.229
20h	46.14	43.889	39.933	9.682	9.967	11.933	18.26	16.514	16.613
	48.801	44.526	41.318	9.908	10.269	12.756	18.543	17.385	17.064
	49.394	45.605	40.98	10.342	10.511	13.461	19.438	18.17	17.709
	50.65	47.392	42.06	10.827	10.968	14.173	20.052	18.365	18.326
24h	51.937	48.319	43.507	11.729	11.458	14.836	20.115	19.794	19.19
	53.374	50.242	45.196	12.068	11.716	15.437	20.737	19.766	19.607
