# Supplementary material for: TUBB4A interacts with MYH9 to protect the nucleus during cell migration and promotes prostate cancer via GSK3β/β-catenin signalling
Source: Nat Commun. 2022 May 19;13:2792. doi: 10.1038/s41467-022-30409-1 (PMC9120517; doi:10.1038/s41467-022-30409-1)
Supplement: Supplementary file 11 — Source Data [file 41467_2022_30409_MOESM11_ESM.zip › source-data/Supplementary figure 4/Fig. S4B.xlsx]

## Sheet: PC3 Rescue
Day	Scr	Scr	Scr	KO	KO	KO	Rescue	Rescue	Rescue
0	0.51	0.49	0.52	0.45	0.5	0.53	0.52	0.5	0.46
1	1.96	1.55	2.25	1.2	1.14	1.05	2.63	1.82	1.15
2	4	3.55	4.25	2.37	1.52	1.37	3.65	3.95	4.25
3	5.52	6.83	7.42	3.34	3.2	2.15	6.39	7.24	5.86
5	11.2	15.5	13.96	7.55	4.96	5.78	12.5	13.9	14.7
7	22.9	27.6	23.7	12.7	10.85	8.35	21.7	25.3	22.9
