# Supplementary material for: TUBB4A interacts with MYH9 to protect the nucleus during cell migration and promotes prostate cancer via GSK3β/β-catenin signalling
Source: Nat Commun. 2022 May 19;13:2792. doi: 10.1038/s41467-022-30409-1 (PMC9120517; doi:10.1038/s41467-022-30409-1)
Supplement: Supplementary file 11 — Source Data [file 41467_2022_30409_MOESM11_ESM.zip › source-data/Supplementary figure 4/Fig. S4L.xlsx]

## Sheet: Fig. S4L
	Day 0	Day 7		Day 0	Day 7		Day 0	Day 7
Q1	1.01358	0.0037753		0.828805	0.0032368		0.905786	0.0034391
Q2	1.12698	0.0042386		1.04761	0.0033766		1.03114	0.0037348
Q3	0.859437	0.0041658		1.12358	0.0034643		1.06307	0.0038238
