# Supplementary material for: TUBB4A interacts with MYH9 to protect the nucleus during cell migration and promotes prostate cancer via GSK3β/β-catenin signalling
Source: Nat Commun. 2022 May 19;13:2792. doi: 10.1038/s41467-022-30409-1 (PMC9120517; doi:10.1038/s41467-022-30409-1)
Supplement: Supplementary file 11 — Source Data [file 41467_2022_30409_MOESM11_ESM.zip › source-data/Supplementary figure 5/Fig. S5B.xlsx]

## Sheet: Fig. S5B
	Scramble	Scramble	Scramble	Scramble	Scramble	Scramble	Scramble	Scramble	Scramble	Scramble	Scramble	Scramble	Scramble	Scramble	Scramble	Scramble	Scramble	Scramble	Scramble	Scramble	Scramble	Scramble	Scramble	Scramble	Scramble	Scramble	Scramble	Scramble	Scramble	Scramble	TUBB4A KO	TUBB4A KO	TUBB4A KO	TUBB4A KO	TUBB4A KO	TUBB4A KO	TUBB4A KO	TUBB4A KO	TUBB4A KO	TUBB4A KO	TUBB4A KO	TUBB4A KO	TUBB4A KO	TUBB4A KO	TUBB4A KO	TUBB4A KO	TUBB4A KO	TUBB4A KO	TUBB4A KO
Periphery	45.579	52.862	53.231	47.565	54.266	45.75	46.03																								100.82	114.225	81.5	130.266	95.627	81.063	85.268	80.179	94.431	81.333
				49.78	44.127	50.737	46.465	45.062	46.456	46.432	46.682	50.742	50.519	48.108	51.237																87.903	93.931	96.551	97.054	94.195	114.505	101.946	85.842	103.281
Center	49.8	35.833	38.32	46.153	34.667	35.812	38.051	40.575	34.774	32.189	38.688	33.375	33.593	36.61																	92.708	96.959	92.295	93.103	95.484	96.613
											38.711	34.667	32.474	38.812	36	32.824	32.925	33.774	40.182	46.793	44.043	43.536	45.039	50.143							94.163	89.312	92.872	99.056	97.796	86.679
Periphery	52.374	42.939	53.714	51.86	52.037	55.975	66.765	45.24	50.368	45.382	52.02	46.63	44.452	47.163	52.5	55.462	49.526	46.72	45.933	44.207	45.93										101.906	84.516	108.677	102.877	89.737	83.3	87.192	74.88
	44.459	55.744	45.871	42.069	47.968	65.735	54.538	55.448	56.847																						107.36	86.5	100.488	80.04	93.459	85.242	104.316	94.939	99.538
[truncated: 11 more columns]
