# Supplementary material for: TUBB4A interacts with MYH9 to protect the nucleus during cell migration and promotes prostate cancer via GSK3β/β-catenin signalling
Source: Nat Commun. 2022 May 19;13:2792. doi: 10.1038/s41467-022-30409-1 (PMC9120517; doi:10.1038/s41467-022-30409-1)
Supplement: Supplementary file 11 — Source Data [file 41467_2022_30409_MOESM11_ESM.zip › source-data/Supplementary figure 5/Fig. S5C.xlsx]

## Sheet: Fig. S5C
Scramble	TUBB4A KO
3441.62	5623.53
5679.74	8066.16
2093.28	4774.07
4475.18	5689.21
6923.82	4364.33
3741.61	4364.33
3758.97	8506.86
3137.52	3181.98
3617.77	5649.02
3810.57	9205.78
