# Supplementary material for: TUBB4A interacts with MYH9 to protect the nucleus during cell migration and promotes prostate cancer via GSK3β/β-catenin signalling
Source: Nat Commun. 2022 May 19;13:2792. doi: 10.1038/s41467-022-30409-1 (PMC9120517; doi:10.1038/s41467-022-30409-1)
Supplement: Supplementary file 11 — Source Data [file 41467_2022_30409_MOESM11_ESM.zip › source-data/Supplementary figure 5/Fig. S5E.xlsx]

## Sheet: Fig. S5E
Scramble	TUBB4A KO
58.175	75.58
61.221	85.223
52.236	90.35
