# Supplementary material for: TUBB4A interacts with MYH9 to protect the nucleus during cell migration and promotes prostate cancer via GSK3β/β-catenin signalling
Source: Nat Commun. 2022 May 19;13:2792. doi: 10.1038/s41467-022-30409-1 (PMC9120517; doi:10.1038/s41467-022-30409-1)
Supplement: Supplementary file 11 — Source Data [file 41467_2022_30409_MOESM11_ESM.zip › source-data/Supplementary figure 5/Fig. S5G.xlsx]

## Sheet: Fig. S5G
	Scramble	Scramble	Scramble	Scramble	Scramble	Scramble	Scramble	Scramble	Scramble	Scramble	Scramble	Scramble	Scramble	Scramble	Scramble	Scramble	Scramble	Scramble	Scramble	Scramble	Scramble	Scramble	Scramble	Scramble	Scramble	Scramble	Scramble	Scramble	Scramble	Scramble	TUBB4A KO	TUBB4A KO	TUBB4A KO	TUBB4A KO	TUBB4A KO	TUBB4A KO	TUBB4A KO	TUBB4A KO	TUBB4A KO	TUBB4A KO	TUBB4A KO	TUBB4A KO	TUBB4A KO	TUBB4A KO	TUBB4A KO	TUBB4A KO	TUBB4A KO	TUBB4A KO	TUBB4A KO
Periphery	64.337	56.026	68.022	54.613	53.708	52.312	53.664	55.169	54.687																						86.297	73.6	86.086	81.143	72	87.661	82.575	75.36	76.959
	50.736	53.125	55.222	57.8	62.599	49.762	62.071	51.273	45.385	50.628	49.34																				75.472	83.186	74.394	88.425	83.414	76.588	69.208	69.727	79.856	95.58
Center	49.431	45.492	37.284	47.476	51.465	39.989	36.738	35.438	55.2	35																					79.516	80.42	73.963	81.296	77.733	80.633	77.123	76.6	75.4	70.156	75.833	77.744
	44.104	33.333	47.111	46.047	48.224	41.27	46.214	40.351	38.535	34.656																					78.464	74.459	74.812	76.903	77.76	75.907	80.184	75.96	86.164	82.862	76.944
Periphery	51.856	55.153	52.486	54.36	53.031	57.745	50.4	56.512	50.188	48.348																					87.64	78.289	75.703	85.497	75.551	82.29	76.556	79.752
	57.974	48.286	53.182	51.033	58.978	61.565	56.307																								88.688	94.067	93.852	76.575	81.643	98.326	71.033	85.338
[truncated: 11 more columns]
