# Supplementary material for: TUBB4A interacts with MYH9 to protect the nucleus during cell migration and promotes prostate cancer via GSK3β/β-catenin signalling
Source: Nat Commun. 2022 May 19;13:2792. doi: 10.1038/s41467-022-30409-1 (PMC9120517; doi:10.1038/s41467-022-30409-1)
Supplement: Supplementary file 11 — Source Data [file 41467_2022_30409_MOESM11_ESM.zip › source-data/Supplementary figure 5/Fig. S5H.xlsx]

## Sheet: Fig. S5H
Scramble	TUBB4A KO
3757.95	4980.18
1720.21	5619.84
1839.14	5437.82
2859.99	7673.84
2149.45	6723.26
2596.27	4697.41
1782.53	2432.33
1854.28	1804.04
2559.93	4133.05
1815.96	2733.16
