# Supplementary material for: TUBB4A interacts with MYH9 to protect the nucleus during cell migration and promotes prostate cancer via GSK3β/β-catenin signalling
Source: Nat Commun. 2022 May 19;13:2792. doi: 10.1038/s41467-022-30409-1 (PMC9120517; doi:10.1038/s41467-022-30409-1)
Supplement: Supplementary file 11 — Source Data [file 41467_2022_30409_MOESM11_ESM.zip › source-data/Supplementary figure 5/Fig. S5I.xlsx]

## Sheet: Fig. S5I
Scramble	TUBB4A KO
37.162	86.918
40.342	78.061
41.913	104.902
41.025	89.309
42.442	96.348
37.454	85.27
31.606	90.22
42.335	96.102
40.401	87.61
44.473	106.667
