# Supplementary material for: TUBB4A interacts with MYH9 to protect the nucleus during cell migration and promotes prostate cancer via GSK3β/β-catenin signalling
Source: Nat Commun. 2022 May 19;13:2792. doi: 10.1038/s41467-022-30409-1 (PMC9120517; doi:10.1038/s41467-022-30409-1)
Supplement: Supplementary file 11 — Source Data [file 41467_2022_30409_MOESM11_ESM.zip › source-data/Supplementary figure 5/Fig. S5J.xlsx]

## Sheet: Fig. S5J
Scamble	TUBB4A KO
41.305	86.735
42.436	70.181
51.961	72.411
37.563	66.491
33.276	80.333
39.702	72.177
56.286	78.524
53.659	75.646
53.115	73.36
50.109	84.831
