# Supplementary material for: TUBB4A interacts with MYH9 to protect the nucleus during cell migration and promotes prostate cancer via GSK3β/β-catenin signalling
Source: Nat Commun. 2022 May 19;13:2792. doi: 10.1038/s41467-022-30409-1 (PMC9120517; doi:10.1038/s41467-022-30409-1)
Supplement: Supplementary file 11 — Source Data [file 41467_2022_30409_MOESM11_ESM.zip › source-data/Supplementary figure 7/Fig. S7D.xlsx]

## Sheet: Fig. S7D-DU145
Scr	KO1	KO2		Scr	KO1	KO2		Scr	KO1	KO2
7.32345	1.91391	2.28869		3.60323	1.90993	1.39493		14.1349	7.55722	7.19431
6.95728	1.80066	2.342		5.40685	1.84232	1.80024		10.2261	7.66803	6.8346
5.16054	1.88103	2.388		4.8554	1.93123	1.33532		14.7454	8.08281	8.82659

## Sheet: Fig. S7D-PC3
Scr	KO1	KO2		Scr	KO1	KO2		Scr	KO1	KO2
8.90237	2.84782	3.49717		6.81174	4.12251	4.06763		11.2656	7.16114	9.44045
10.7942	2.30674	3.03604		5.90044	3.51743	4.27282		11.9576	7.89637	7.7643
8.84088	3.02274	3.71198		6.72401	4.22667	4.46974		12.8782	6.61247	8.74741

## Sheet: Fig. S7D-LNCaP
NC	siRNA1	siRNA2		NC	siRNA1	siRNA2		NC	siRNA1	siRNA2
6.74674	3.75772	2.52542		4.64353	2.5377	2.35793		4.26888	1.45416	2.4849
5.78449	2.83993	2.37598		4.52125	2.66572	2.23229		3.43392	1.49608	2.39693
5.4422	3.02274	2.16074		4.80695	2.78857	2.04844		3.96372	1.65312	2.51261
