# Supplementary material for: TUBB4A interacts with MYH9 to protect the nucleus during cell migration and promotes prostate cancer via GSK3β/β-catenin signalling
Source: Nat Commun. 2022 May 19;13:2792. doi: 10.1038/s41467-022-30409-1 (PMC9120517; doi:10.1038/s41467-022-30409-1)
Supplement: Supplementary file 11 — Source Data [file 41467_2022_30409_MOESM11_ESM.zip › source-data/Supplementary figure 8/Fig. S8H.xlsx]

## Sheet: Fig. S8H
Day	NC	NC	NC	siRNA1	siRNA1	siRNA1	siRNA2	siRNA2	siRNA2
0	0.52	0.49	0.5	0.45	0.48	0.51	0.53	0.49	0.5
1	1.25	1.15	1.2	0.65	0.88	0.95	0.95	0.85	0.69
2	3.5	2.25	2.15	1.35	1.5	1.63	1.65	1.85	1.25
3	7.5	4.25	3.22	3.75	2.15	4.36	3.52	3.69	2.52
5	14.5	11.25	11.36	8.5	5.25	11.2	7.55	6.39	5.85
7	25.25	22.75	17.5	15.25	11.5	18.75	12.9	13.6	11.5
