# Supplementary material for: TUBB4A interacts with MYH9 to protect the nucleus during cell migration and promotes prostate cancer via GSK3β/β-catenin signalling
Source: Nat Commun. 2022 May 19;13:2792. doi: 10.1038/s41467-022-30409-1 (PMC9120517; doi:10.1038/s41467-022-30409-1)
Supplement: Supplementary file 11 — Source Data [file 41467_2022_30409_MOESM11_ESM.zip › source-data/Supplementary figure 8/Fig. S8J.xlsx]

## Sheet: Fig. S8J
Day	NC	NC	NC	siRNA1	siRNA1	siRNA1	siRNA2	siRNA2	siRNA2
0	0.46	0.52	0.5	0.53	0.49	0.5	0.52	0.47	0.51
1	2.13	1.55	1.75	1.12	1.2	0.95	0.65	0.85	0.55
2	4.25	2.22	3.05	1.95	2.03	1.85	1.65	1.36	1.55
3	6.63	4.53	6.02	3.35	3.05	2.75	3.25	3.63	2.95
5	15.24	11.27	12.42	9.52	7.12	6.25	7.55	5.59	6.56
7	20.42	25.31	21.55	16.54	14.42	11.63	11.2	10.5	12.5
