# Supplementary material for: TUBB4A interacts with MYH9 to protect the nucleus during cell migration and promotes prostate cancer via GSK3β/β-catenin signalling
Source: Nat Commun. 2022 May 19;13:2792. doi: 10.1038/s41467-022-30409-1 (PMC9120517; doi:10.1038/s41467-022-30409-1)
Supplement: Supplementary file 11 — Source Data [file 41467_2022_30409_MOESM11_ESM.zip › source-data/Supplementary figure 9/Fig. S9E.xlsx]

## Sheet: Fig. S9E
Scr (n=6)	KO1 (n=6)	KO2 (n=6)
0	2	4
0	0	1
1	3	2
0	1	0
1	4	4
0	5	3
