# Supplementary material for: TUBB4A interacts with MYH9 to protect the nucleus during cell migration and promotes prostate cancer via GSK3β/β-catenin signalling
Source: Nat Commun. 2022 May 19;13:2792. doi: 10.1038/s41467-022-30409-1 (PMC9120517; doi:10.1038/s41467-022-30409-1)
Supplement: Supplementary file 11 — Source Data [file 41467_2022_30409_MOESM11_ESM.zip › source-data/Supplementary Information sheet.xlsx]

## Sheet: Sheet1
Supplementary Information sheet in source-data
Figures	Contents
Figure 1	Fig. 1A-E (Excel); Fig. 1F (PDF); Fig. 1H-J (Excel)
Figure 2	Fig. 2A, 2E, 2I (PDF); Fig. 2B, 2D, 2F, 2H, 2J-K, 2M, 2O, 2Q, 2S (Excel)
Figure 3	Fig. 3C, 3E, 3G, 3I, 3K, 3N, 3O (Excel)
Figure 4	Fig. 4B (Excel); Fig. 4C-D, 4G-H, 4I-J (PDF)
Figure 5	Fig. 5A-G (PDF);
Figure 6	Fig. 6C, 6E, 6G, 6I, 6K (Excel)
Figure 7	Fig. 7C-D, 7I-J, 7M (Excel)
Figure 8	Fig. 8C, 8E, 8G, 8H (Excel)
Figure 9	Fig. 9B-C, 9F-G, 9I (Excel)
Supplementary Figure 2	Fig. S2A, 2E, 2G (PDF)
Supplementary Figure 3	Fig. S3D (Excel)
Supplementary Figure 4	Fig. S4A (PDF); Fig. S4B, 4D, 4F, 4H, 4L (Excel)
Supplementary Figure 5	Fig. S5B-E, 5G-J (Excel)
Supplementary Figure 7	Fig. S7D (Excel)
Supplementary Figure 8	Fig. S8G, 8I (PDF); Fig. S8H, 8J (Excel)
Supplementary Figure 9	Fig. S9D-E (Excel)
Supplementary Figure 10	Fig. S10D-E (Excel)
Supplementary Figure 11	Fig. S11B, 11D (Excel)
